# Supplementary material for: N-Hydroxy pipecolic acid methyl ester is involved in Arabidopsis immunity
Source: J Exp Bot. 2022 Oct 19;74(1):458–71. doi: 10.1093/jxb/erac422 (PMC9786843; doi:10.1093/jxb/erac422)
Supplement: erac422_suppl_Supplementary_Dataset_S1 [file erac422_suppl_supplementary_dataset_s1.xlsx]

## Sheet: NHP-D9NHP_Dual-infiltration
Retention time	Mass	Identification	Col-0_mock+control1	Col-0_mock+control2	Col-0_mock+control3	Col-0_mock+UV1	Col-0_mock+UV2	Col-0_mock+UV3	Col-0_NHP+control1	Col-0_NHP+control2	Col-0_NHP+control3	Col-0_NHP+UV1	Col-0_NHP+UV2	Col-0_NHP+UV3	fmo1-1_mock+control1	fmo1-1_mock+control2	fmo1-1_mock+control3	fmo1-1_mock+UV1	fmo1-1_mock+UV2	fmo1-1_mock+UV3	fmo1-1_NHP+control1	fmo1-1_NHP+control2	fmo1-1_NHP+control3	fmo1-1_NHP+UV1	fmo1-1_NHP+UV2	fmo1-1_NHP+UV3	ugt76b1-1_mock+control1	ugt76b1-1_mock+control2	ugt76b1-1_mock+control3	ugt76b1-1_mock+UV1	ugt76b1-1_mock+UV2	ugt76b1-1_mock+UV3	ugt76b1-1_NHP+control1	ugt76b1-1_NHP+control2	ugt76b1-1_NHP+control3	ugt76b1-1_NHP+UV1	ugt76b1-1_NHP+UV2	ugt76b1-1_NHP+UV3	ClusterNumber	ANOVApValue_FDR
0.72	54.0475		129760	119457	96346.4	425015	478099	483173	96390.2	87844.2	123401	452017	357755	307364	113395	107465	109407	392561	459581	480678	93304.3	110291	83624	320000	413828	423234	114927	159760	113499	532410	553385	607643	164529	107315	140608	436008	411237	487751	6	5.4499e-14
1.22	68.0625		101860	86749.4	67382.5	331435	368729	384028	74923	69942.3	92494.1	360511	278486	262788	72097.4	89771.3	101496	346755	361659	354408	83938.7	77548.7	73061.1	270163	285595	314667	81420.7	121566	79980	423594	433439	490679	100560	61476.7	106502	284876	321115	393836	6	3.1878e-14
0.72	71.0742		127708	117408	94582.5	418463	471835	476121	94800.3	86401.1	121092	444876	352502	303028	111476	105692	107590	387265	452473	473605	91792.5	108447	82601.8	315433	408298	416216	112786	156832	112155	524900	545610	598464	162005	105378	138725	429600	405212	480624	6	5.0104e-14
1.89	72.0577		63816.1	59572.9	56619.5	45413.4	40842.8	35338.6	46622.7	46187.1	65313.2	33236.6	38745.5	41597.9	53096.4	62662	64773.3	46324.9	46399.1	45406.5	45932.6	45131.1	40192	44779.9	40903.5	30139.9	67513.9	63324.9	64437.3	50871.9	50958	39739.3	47677.4	40054.8	45572.2	41710	35622.6	31854.9	4	1.201e-05
0.8	83.0735		4435.63	5045.8	2568.79	11661.1	9890.98	11178.1	12872.3	20782	15032.1	12490.4	13081.2	13192.3	1636.75	2144.59	5038.88	20865.2	16719.2	11514.9	15323.9	16478	13576.5	17242.3	27070.5	13463.7	2852.51	12452.6	5208.76	11746.6	12742.8	12383.5	29945.5	25146.2	15735.6	16340.1	15709.9	11068.1	5	6.9562e-05
0.8	83.0736		4435.63	5045.8	2568.79	11661.1	9105.6	11178.1	22011.1	18437.2	27649.7	26138.2	24156.2	21714.3	1636.75	2144.59	5038.88	20865.2	16719.2	11514.9	22889.2	24340.3	21940.3	31259.7	27070.5	27214.8	2852.51	12452.6	5208.76	11029	12742.8	12383.5	29945.5	25146.2	28337.4	26985.1	25466.7	20115.3	2	2.2013e-10
1.3	85.0894		86752.8	63310.8	55397.5	335211	362632	434677	62494.9	59521.6	79738	387090	295422	257487	56638.1	63278.8	65365.3	373685	355187	426147	87363	69875.8	57956.3	258968	314315	390950	59226.9	97879.9	60855.2	456726	463170	525636	99793.9	57179.6	113257	336834	383189	450802	6	9.3333e-13
1.86	90.0681		67053.2	66089.8	58317.8	44297.8	38596.6	28024.8	40165.9	41708.7	60000.5	27630.5	33203.3	35960.8	50164.7	62946.4	64026.2	56898.3	53889.8	39733.6	40120.1	37428.5	34419.2	37345.4	37019.3	24541.6	63220.7	62817.8	59741.5	40248.6	38313.5	43938.9	46712.2	44038.4	51271.6	34238.9	28898.2	24259.8	4	3.2154e-06
3.08	96.0937		0	1385.11	1137.26	9869.13	14893.6	17773.1	0	0	0	13808.6	10889.1	8432.11	0	0	0	12424.3	13643.7	17508.5	0	0	0	8405.83	20798.4	16628.9	0	1290.22	0	23108.9	23786.2	42386	1024.4	0	1306.07	10827.6	16913.7	44379.5	7	4.3057e-05
1.95	99.0674		0	0	1176.72	1587.83	1555.64	2032.19	15211.3	14057.4	16656.2	14459.5	17250	16535.9	1669.29	0	0	15947.9	15309	13865.1	14604.9	16393.3	14245.1	14610.7	13469.1	13364.5	0	1302.72	0	15155.1	16679.5	15189.2	18644.5	22009.3	19167.6	17961.1	18357.7	13980.8	2	2.9529e-16
1.09	99.0683		1289.96	1217.35	1730.9	5616	5475.69	5923.76	87071	68183	90863.5	243090	108420	83875.1	1871.69	0	2355.7	1386.83	1795.35	2019.41	55907.2	74927.8	65962.1	88915.9	101799	81747.2	1308.03	2867.64	2040.12	24428.1	28824.9	31084.1	162076	135024	150402	281551	197023	191189	2	1.5759e-08
1.83	102.047		406479	371575	313253	1289955	1.25648e+06	1.45084e+06	418542	312654	375051	1.35396e+06	1209717	1.0492e+06	384834	336689	322169	1.29131e+06	1277461	1.53005e+06	465701	397093	330866	1034764	1.14089e+06	1351623	410196	582273	362926	1.50929e+06	1.61087e+06	1621468	525801	265230	502122	1200854	1.30573e+06	1.39455e+06	6	7.9499e-14
1.48	102.05		62813.9	73536.8	36679.9	222748	171826	204349	25849.7	36377.7	44532.3	273204	187457	132949	27312.1	38837.1	16874.4	206462	169143	195114	29980.8	46776.4	23577.3	115520	155692	161918	65747	39544.7	27170.7	313083	314750	240259	45690	39614.4	39614.2	132022	219864	149907	6	1.2389e-09
0.49	103.1		88594.4	76342.5	91379.2	47684.4	67716.7	54996.2	86016.3	95129.3	79098.3	52473.7	62495.3	78314.3	96028.5	79190.7	86006.3	50555.8	48058.2	46123.2	95760.5	66215.4	86222.4	68303.1	51640.3	51412.3	71375.9	66915.3	83935.1	51152.9	47281.1	55198.3	65197.6	66421.7	73694.2	56347.8	48295.4	59497	4	2.6884e-05
0.76	104.011		12733.5	10027	10395	17925.5	35847.2	25840.6	12538.7	13835.3	20751.1	40325.7	23760.1	29598	7334.51	8653.73	9806.14	19225.4	33517.3	35203.5	13756.7	14544.8	16369.3	34952.5	37378.8	32945	10203.8	13961.3	12141.3	37821.4	37896.3	44024.6	26591.4	14219.5	19990.1	36533.8	29498.3	39631.3	5	8.5672e-07
1.83	106.042		2784.91	2518.03	2594.08	9257.24	8976.24	10182.8	3310.35	2727.68	3012.47	10112	8167	7429.65	2639.85	2948.86	2587.57	8994.86	9419.94	11464.5	3511.67	2665.6	2436.59	6646.56	7980.87	11773.7	3107.55	4203.11	2903.88	10812.5	11209.1	11229.4	3424.07	2142.71	3703.49	10655.3	12378.6	13034.9	6	2.7656e-11
0.6	108.103		0	0	0	0	0	0	13938.6	16258.4	22518	18067.6	14508.6	16043.7	0	0	0	0	0	0	16379.9	15708.2	17098	17030	15527.3	13825.5	0	0	0	0	0	0	20675.1	17261	20252.8	18745.6	14008.7	14470.8	2	1.4114e-14
2.41	108.125		0	0	0	0	0	0	11043.1	9612.59	10791.6	22706.7	15680.1	17862.7	0	0	0	0	0	0	12958.7	12962.9	13387.5	17049.1	19383.2	19313.7	0	0	0	0	0	0	15059.2	13888.9	15535.3	20671	23368.2	21429.4	2	6.5589e-18
1.04	108.125		0	0	0	0	0	0	467853	365686	588401	1.03754e+06	544788	500126	0	0	0	0	0	0	242684	302993	255783	473600	512076	390854	0	0	0	0	0	0	623099	576443	643348	1.09323e+06	801552	862408	2	1.2999e-10
2.53	109.053		0	0	0	1557.19	1434.65	1590.14	36284.1	30486	36136.5	70214.4	54326.9	54106.9	0	0	0	0	0	0	40578.9	41359.8	41543.3	54594	57933.6	56930.6	0	0	0	9430.87	9452.26	11018.5	46764.7	44448.5	50464.5	64357.3	71322.5	68524.6	2	3.5952e-19
1.06	109.053		839.694	876.204	755.073	1769.11	1599.66	2147.29	22984.2	25683	20364	17856.3	16269.5	14919.4	727.289	651.839	758.611	790.862	892.713	792.227	30569.8	31266.1	36040.5	19510.6	19830.5	25872.2	836.633	1732.03	968.147	8918.17	9213.2	9581.85	34452.5	8128.23	6012.36	21151.2	30233.2	23553.4	2	1.0063e-07
2.19	110.109		2712.9	4419.22	1623.35	10778.8	10922.8	12600.5	1971.06	1678.14	3382.52	10778.7	10156.2	8962.56	1224.41	2235.79	2316.92	11717	12702.2	11575.5	1833.67	2053.85	2104.87	10068.7	10811.5	10015.3	3496.39	6323.73	2626.37	17615	17304.6	17572.3	5766.02	2557.21	3843.25	13915.7	15859.6	13705.2	7	9.6859e-15
0.4	111.982		5894.31	5180.4	7562.68	5686.8	5548.63	6693.62	6271.65	6837.01	7088.41	6465.12	5657.71	6459.01	8525.88	7666.92	8588.15	7682.02	6601.45	6689.28	9998.3	8857.31	10733.3	8358.79	7397.15	6816.44	5843.4	7448.43	6715.16	6519.39	6139.07	6857.94	6193.17	4860.41	5464.8	5376.21	6260.85	6531.98	4	1.8847e-05
2.1	112.031		455920	424804	415881	1.68644e+06	1.59286e+06	1.82784e+06	499604	463474	529174	1.5101e+06	1.50326e+06	1.42567e+06	237126	347290	133612	1.77358e+06	1.76389e+06	1.45542e+06	280282	275425	282607	1.51905e+06	1.52432e+06	1.37106e+06	431074	857234	511240	1.90413e+06	1.83847e+06	1.60823e+06	794658	409334	931459	1.82772e+06	1.60164e+06	1.42848e+06	6	4.3972e-13
2.52	113.084		12378.7	22135	19978.8	0	22352.9	30123.1	63211.6	48382.9	78466.2	107639	90776	87077.3	15783	12923	20044.8	0	0	2543.61	61963.7	58693.6	61853.2	103183	91735.1	98540.2	0	0	22100.1	24661.9	32601.5	18743.7	88903.4	84570	70988.3	113264	111562	123892	2	2.1526e-13
0.62	113.084		18450.4	19936.4	22320.3	45176	64581.7	48401.3	29666.6	18448.2	21215.2	37605.3	49818.9	61839.3	25867.2	23299.4	28046.8	65426.7	50092.6	43219.4	20544.2	16352.2	18855.3	61084.2	47127.7	40882.5	16922.4	27275.8	19492.5	48211.3	49111.6	42862.8	21441.7	16979.8	23226.4	36168.5	37170.5	39468.5	5	5.9893e-07
0.43	113.095		28980.4	61894.5	53972.5	228258	292581	215468	112554	87741.9	52431.2	250798	411905	364329	54010.5	29088	17344.4	184581	195117	350643	54995.3	87344.8	8238.49	165423	340890	348571	99903.4	51347	49106.6	177855	267901	311698	44059.5	69368.6	93692.6	279847	236396	319305	6	7.5948e-07
0.88	113.993		47295.5	38048	27002	40732.4	47408.2	41813	12197.7	13698.5	14386.9	11213.5	9500.06	16617.1	57084.3	37981.2	44809.5	15783.8	27271.2	16292	13953.7	12103.2	11698.1	16184.7	14472.7	14402.9	20340.6	31682.5	31855.5	15311.1	14322.2	12705.8	11622.4	5045.78	9915.52	11527.6	11535.3	13211.9	4	1.2573e-08
2.44	114.047		2493.28	1949.75	1325.9	9228.39	9951.87	11079.2	1688.27	1516.86	1370.16	9465.57	8393.5	5277.8	1427.21	1719.03	1976.77	7649.43	9778.04	12831.5	1796.57	1609.02	1129.16	5562.65	7150.41	10177.3	1694.31	3052.12	1882.45	12773.5	12779.7	14249.6	2171.51	0	1952.3	7919.59	9861.09	10616.6	6	1.4881e-10
1.88	114.05		5278.08	4923.85	5245.78	28834	36811.4	38630.1	3529.47	3310.6	4674.54	28847.2	29424.3	16642.2	3343.62	4585.95	3916.54	28296.9	30941.2	27718	2467.14	2964.35	2266.22	20581.5	22793.5	22320.1	5679.22	7975.64	4156.79	39352.1	47686.2	32528.6	5564.98	3500.71	4136.17	15740.4	24101.9	30324.9	6	4.8496e-11
0.99	116.01		0	0	0	29548.2	56187.9	58757.7	0	0	0	38481.7	44459.2	29380.1	0	0	1110.82	44080.5	46646.6	50862.3	0	2837.94	1188.88	54288.6	35580.9	97232	0	0	0	70865.5	58931.1	75358.8	4435.64	0	0	58698.5	105128	181233	7	7.1351e-06
2.17	116.066		3490.34	4185.33	2370.71	22734.1	16780	21321.3	1602.78	2220.56	2151.87	24330.9	20842.3	13391.7	1454.91	2204.66	1357.74	21051.3	17296	21609.6	1960.5	3455.26	1642.14	12692.1	17765.5	17384.9	2932.21	3045.96	1861.3	35315.8	35990.9	24222.7	3223.3	2207.14	2817.47	12983.2	27601.4	17006.5	7	1.0821e-09
2.44	117.058		1487.12	1221.28	0	5324.15	5600.9	5989.82	0	0	0	5689.61	5012.98	2985.65	0	0	0	5038.89	5524.09	7483.64	1048.91	0	0	3263.68	5062.98	6844.75	1110.04	1885.73	1300.1	7487.44	7714.93	8719.56	1575.27	0	1463.35	4996.15	5219	6498.58	6	2.1082e-10
0.61	117.079		0	0	0	0	5063.93	0	21276.2	18383.5	24997.5	21532.1	16604.9	21654	8606.55	5823.55	14653.5	7704.49	4877.87	1713.6	17156.7	17328	25376.2	24889.4	23847.2	17169.1	0	5197.05	4281.55	0	5378.94	0	24857.2	25037.5	23787.1	20152.8	21382.2	23758.3	2	2.1036e-10
0.73	117.079		557531	530864	413577	1.61892e+06	1.74942e+06	1.77887e+06	430995	405118	524653	1.79001e+06	1.4474e+06	1.2328e+06	490690	464605	444324	1.54181e+06	1.75291e+06	1.80861e+06	394456	471509	379488	1.25295e+06	1.70096e+06	1659114	494774	688320	482914	2.04433e+06	2.04468e+06	2.25829e+06	761045	503371	634550	1.72344e+06	1549808	1.80937e+06	6	1.0663e-13
0.73	117.079		557531	530864	413577	1.61892e+06	1.74942e+06	1.77887e+06	430995	405118	524653	1.79001e+06	1.4474e+06	1.2328e+06	490690	464605	444324	1.54181e+06	1.75291e+06	1.80861e+06	394456	471509	379488	1.25295e+06	1.70096e+06	1659114	494774	688320	482914	2.04433e+06	2.04468e+06	2.25829e+06	761045	503371	634550	1.72344e+06	1549808	1.80937e+06	6	1.0663e-13
1.01	117.102		0	0	0	0	0	0	9786.01	8567.83	9838.18	9085.24	7748.59	6598.44	0	0	0	0	0	0	12541.1	12578.9	12837.4	8248.37	8637.63	14352.8	0	0	0	0	0	0	17164.8	15769.4	15683.7	11135.9	16688.3	14331.7	2	4.7242e-14
2.41	117.103		0	0	0	0	0	0	25596.3	22100	29092.4	50100.8	35436	42278.7	0	0	0	0	0	0	31465.8	30716.9	30455.5	41608.2	45198.6	42364.5	0	0	0	0	0	0	37177	32186	37105.4	48604.7	50551.7	48501.6	2	9.8503e-19
1.19	118.042		11093.3	8398.05	6942.34	37917	45047.6	87259.5	10475.5	8050.03	10532.8	40195.9	39349.5	28123.7	9305.28	8373.12	10051.2	47689.1	39896.1	69967.8	16134.3	9990.86	7762.53	36576.6	38755.7	78024	9483.92	12588.2	8457.46	65122.2	58802.6	55771.9	10898	5730.14	10347.2	49469.2	69858.9	68937.4	6	1.5612e-06
0.55	118.045		11896.7	19519.1	14723.2	29187.6	30999.2	23305.8	15003.2	16103.1	20906.7	25748.4	27594.7	34031.7	16384.5	19117.5	14955.9	33017.3	34840.9	34649	15624.3	22008.7	13189	34481.6	26271.1	48413.7	20383.2	17418.5	11957.6	37193	36558.3	37229.2	15281.3	13237.6	14341.9	41136.6	31142	39722.2	5	6.9158e-07
0.93	121.076		2006.42	2407.65	1987.67	4443.44	3563.24	3255.16	213791	167323	401744	168821	87184.3	191176	1810.09	2415.77	2045.88	1235.06	1277.41	1402.88	203816	184608	179693	188051	107348	107943	2227.22	4243.43	2709.84	15038.6	10897.7	19057.8	261337	234665	292955	146484	145637	219614	2	3.6562e-08
1.19	122.037		3552.69	2978.19	2342.52	13794.7	17396.3	28346.5	4056.37	3091.63	3795.78	10970.7	12978.2	9505.58	3438.89	2925.47	3214.78	17820.4	11899.3	22903.3	4826.75	3659.12	3496.2	12359.2	15211.1	24671.8	3041.43	4309.44	3130.5	24969.8	20269.8	20227.4	5357.42	2076.45	3822.24	15661.8	25134.9	23837.8	6	2.7712e-07
1.19	122.038		3552.69	2978.19	2198.95	13794.7	4966.91	5681.17	4056.37	3091.63	3795.78	13416	13487.7	5590.22	3438.89	2925.47	3214.78	17820.4	11966.6	18310.5	4826.75	3659.12	3496.2	12359.2	7002.53	4363.75	3041.43	3633.59	3130.5	6717.65	20269.8	20227.4	5357.42	2076.45	3822.24	15661.8	25134.9	23837.8	7	1.7473e-05
2.41	122.14		0	0	0	0	0	0	52345.2	49132.4	60246.8	109280	78776.6	86114.5	0	0	0	0	0	0	64601.9	65748.4	64922.1	86419	93074.8	88703.4	0	0	0	0	0	0	78411.3	69347.2	78713	99658	107895	101471	2	8.1629e-19
0.89	123.032		28583.5	19753.5	33452.8	7921.99	13509.5	8711.12	4721.63	11331.3	13420.7	7223.8	6050.29	9537.25	23810.6	20982.6	36893.9	6908.17	5939.76	6905.68	5722.39	3350.58	4497.65	5762.55	4173.09	11394.7	4093.52	9905.72	0	11412.7	10270	12694.6	7446.22	4294.3	5335.43	5661.6	4689.02	7368.38	4	1.4291e-06
1.61	123.032		11099.4	15131.4	11974.6	21768.7	26580.8	20219.8	8105.2	5324.11	7853.18	22006.9	17651.5	19424.4	11963.7	11104.5	31857.3	13636	15041.8	15075.7	14147.8	5787.04	10179.4	11926.4	10417.1	7335.47	4098.31	14862.7	5338.12	26596.6	39034.3	27625.5	6049.48	4479.25	5510.04	12390	9896.99	11232.7	5	5.1892e-05
0.82	123.032		7431.72	5592.54	7993.32	19882.8	16788	19243.9	4285.05	11369.3	4053.38	13541.1	13949.5	10390.9	5346.63	18565.4	8324.09	19769	17327.9	14375.2	5936.12	3565.44	5899.54	12930.2	12739.4	12857.8	4621.92	5086.1	5884.01	17828.1	14604.8	16061	5017.31	3824.66	4347.77	12260.2	13124.5	10811	5	3.927e-06
2.53	126.056		0	0	0	0	0	0	6913.57	6259.81	6600.18	13350.6	9597.58	10292	0	0	0	0	0	0	8206.87	7280.34	7674.48	9861.52	10714.8	9891.5	0	0	0	1301.2	1467.59	2444.24	9956.18	8702.83	9279.8	11723.9	12499.6	12209.4	2	4.5829e-18
1.04	126.135		0	0	0	0	0	0	18288.6	16193.4	22117.7	36483.4	25886.8	20602	0	0	0	0	0	0	9511.25	10604.1	8889	17427.7	18566.7	14182	0	0	0	0	0	0	19691.3	19093.3	21315.6	36535.2	24827.7	26650.9	2	7.8592e-12
0.39	127.012		15966.5	13834.4	16590.8	14668.4	15286	15538.4	16897.6	17748	16632.6	15593.6	16174.2	16403	20711.6	17512.7	20494.3	17379.6	14746	16256.2	21497.1	19460.6	20380.3	18452.9	16294.1	16739.3	14119.9	16294.5	16215	16080.8	16245.2	17717.8	14764	13626.1	14342.2	13968.8	14919	16169.7	4	1.6901e-05
2.06	127.063		0	0	0	3159.32	3571.06	3042.92	11190.2	9381.71	10608.1	18678.1	14849.7	17513.1	0	0	0	0	0	0	10764.9	8338.47	6438.23	17626.7	16035.6	14300.8	0	0	0	0	0	0	0	0	0	1098.38	1579.76	0	1	1.4301e-16
0.86	127.063		0	0	0	26112.9	9179.68	10464	29448.1	25487	42984.7	193270	129589	48390.8	0	0	0	3842.45	1490.68	1672.77	28590.1	22197	26353.6	140802	63974.9	83382.3	0	1559.45	0	9089.45	10105.8	8450.75	19401.2	18615.1	23118.7	25710.9	31209.2	24335.9	1	3.2323e-05
1.86	127.063		845.27	998.608	766.637	1841.61	892.017	1183.63	18128.3	17060.1	22565.1	29256.7	16904.3	18481.6	793.125	842.502	1070.5	604.77	630.483	664.421	21757.1	23410.8	23955	21403.9	24171.3	20860.4	870.157	956.543	940.076	5586.58	4724.62	5228.44	29834.4	21782.7	25849.9	31756.1	31646.4	26134.5	2	1.9739e-13
1.06	127.063		1073.63	0	0	8092.91	8723.68	11350.6	203522	204065	189506	155701	150292	144028	0	0	0	0	0	0	283629	294454	309490	168992	174177	242267	0	7212.93	0	84600.7	71556.5	83073.8	316372	316400	300280	170478	254611	233399	2	6.0245e-17
1.84	127.063		1503.16	1016	1009.92	4884.13	5109.83	4563.08	12398.1	17060.1	22565.1	31045.6	24643.4	23887.2	927.139	913.248	1243.68	951.881	1153.78	786.654	21757.1	12783	23955	23213	25069.3	21410.3	1032.38	1048.12	940.076	5586.58	4724.62	5228.44	2928.1	21782.7	25849.9	20016	21921.2	17656.9	2	1.3251e-07
4.05	127.136		0	1423.2	0	4137.07	7028.82	8412.29	0	0	0	7478.28	5478.2	4890.51	0	0	0	8927.4	6681.7	10032.6	0	0	0	4491.49	12052.3	7394.4	0	1176.81	0	12371.1	12066	17586.1	0	0	0	7222.67	8290.83	21316.5	7	4.657e-06
0.98	129.042		16659.1	19181.1	11486.4	22401.6	18923.3	26139.9	0	6005.91	6834.3	10803.5	13345.7	12133.3	11277.8	12342.6	11568.7	20178.1	20018.8	28453.5	5977.57	7597.28	4244.75	11957.9	11953.9	14422	14118.1	11774.8	11521.6	32335.1	31526.5	29366.3	6253.81	9535.38	6218.76	15520.9	12827.6	20140.1	5	2.2391e-09
0.5	129.043		102919	125926	110795	226510	212006	184097	174319	142824	107741	260859	343096	222913	63553.3	88645.2	68938.7	89659.9	140107	216751	112330	78379.8	64156.3	140559	136030	214134	195586	93887.7	140151	179324	220166	249006	123209	197460	145983	223995	227051	281296	5	6.4755e-05
3.42	129.057		1269.78	1848.72	1053.65	5902.3	5017.99	8019.41	2071.68	1676.99	2314.89	8463.91	6114.39	4993.9	1877.94	1514.81	2206.15	7347.71	5503.89	5724.57	1736.25	1425.6	1737.25	5625.27	5554.49	6839.81	1924.84	2875.39	1918.79	9022.76	8178.09	7053.06	2052.82	1717.39	2548.37	6632.81	4794.93	5637.68	6	2.8138e-09
2.89	129.058		28278.3	27844.3	32259.2	25969.1	27440.5	28866.1	29516.7	23602.6	26892.1	25617.6	16350.2	27357.5	32095.2	35877.8	37180.4	28371.1	29634.2	26851.3	30552.5	30554.8	32143.2	19997	15457	18585.9	27200.3	30217.2	30352.7	22242.1	21636.2	22829.1	25869.5	23810.2	25007.4	21744.9	22382	16239.9	4	4.4458e-06
1.88	129.078		1822.31	1696.75	1429.03	8046.3	10168	11243.9	0	0	1095.13	8692.7	6974.96	5025.13	1241.4	1571.67	0	8524.2	8841.6	8443.2	0	1678.97	0	6156.35	7174.29	7797.48	1635.75	2810.98	1212.99	11777.6	15185.7	10156.5	1158.44	1679.04	1538.77	4810.05	7684.63	9518.11	6	2.1082e-10
0.8	129.079		91811.1	354270	49704.5	588732	60103.4	660261	1.70599e+06	1448897	1.83101e+06	1900666	1.7111e+06	1.59474e+06	60899.3	120351	117073	1.53135e+06	1.14137e+06	272220	1.7784e+06	1787808	1.67656e+06	2.09644e+06	1.92878e+06	1.9153e+06	203122	1.01033e+06	65050.7	895690	821789	792241	2.28603e+06	1.89534e+06	2.032e+06	1884652	2028622	1658181	2	5.328e-09
0.8	129.079	Pip	253215	354270	51823.7	682137	614086	660261	1.70893e+06	1.4495e+06	1.83464e+06	1.90338e+06	1713981	1.59708e+06	37118.5	56325.9	303114	1.53317e+06	1.14254e+06	799034	1781405	1.79119e+06	1.67887e+06	2.10154e+06	1.93243e+06	1.9201e+06	145546	1.01074e+06	259199	896154	821789	792241	2.29168e+06	1.89801e+06	2.03649e+06	1.88884e+06	2.03258e+06	1.66172e+06	2	5.6785e-11
0.8	129.079		218144	354270	51823.7	682137	613340	316736	1.70599e+06	1448897	1.83101e+06	1900666	1.7111e+06	1.59474e+06	42538.3	120351	302677	1.53135e+06	1.14137e+06	798380	1.7784e+06	1787808	1.67656e+06	2.09644e+06	1.92878e+06	1.9153e+06	203122	1.01033e+06	259199	895690	821789	792241	2.28603e+06	1.89534e+06	2.032e+06	1884652	2028622	1658181	2	6.3118e-11
1.54	129.151		15189.1	18066.1	10296.1	13848	8427.13	9100.65	0	0	0	0	0	0	13470.5	14770.7	9353.58	0	0	0	0	0	0	0	0	0	17552.8	17755.9	14038.4	0	0	0	0	0	0	0	0	0	4	2.7463e-12
1.23	130.026		55899.9	50154.9	49703.8	39095.4	32210.6	40639.4	67777.6	59811.9	54557.2	39618.5	39803.9	37579.1	44302.7	59342.5	43082.5	47028.9	43858.5	35910.8	58675.8	58414.3	51722.7	33578.9	37285.9	55687.9	62310	52469	53961.4	36516.6	32389.1	27566	68489.1	63783.6	56098	28329	46973.2	38698.3	4	8.5766e-05
0.51	130.027		7166.16	3080.44	7407.75	0	5043.78	4247.26	11275.6	12119.8	11403.1	5278.04	4733.59	8548.07	13812.1	9493.57	16235.6	6932.45	5983.92	0	20098.3	13289.5	18701.9	13295	7857.28	5134.52	3787.61	6350.98	6233.04	4582.17	3450.11	5618.93	6401.09	3196.36	5545.15	2249.28	3672.05	4165.03	3	1.6268e-05
1.83	130.042		25262.7	21303.9	20428.3	67542.2	68936.7	76906.8	24892.1	20502.6	19960.1	73178.5	62287	57117.1	26780.4	21697.7	20592.2	68506.4	68831.3	75055.3	22837.4	23161.7	20617.2	54133.4	57059.7	69744.6	25848.7	33334	21468.2	77360.7	81795.1	82054.7	31926.7	18295	28753.2	63889.5	68029.1	76601.5	6	1.0098e-13
1.06	130.051		5454.81	5245.99	4554.15	17329.1	16077.1	17763.8	11488.5	10663	11835.4	19413.9	18261.3	20028	6073.21	4603.47	4345.9	18943.5	22663.6	18244.1	14322.8	17264.3	16789.4	14510.4	19387.3	19995.1	5615.81	6543.85	4230.36	28316.8	26501	23170.2	16908.1	15025.5	14880	16944.5	19718.6	19782.7	5	9.5961e-13
2.89	131.04		6700.37	6531.4	6108.06	13095.1	11568.2	13642.7	5762.17	6525.55	7320.34	14188.4	14298.8	10135.4	5406.46	4932.29	4782.79	13360	11116	11242	5135.44	6179.07	4165.29	9626.45	9617.62	10511.2	8328.7	10789.9	6485.25	14253.4	15858.5	10650.2	8359.39	5549.72	7869.11	8945.7	14929.5	11638.3	5	2.3367e-06
0.96	131.04		39469.8	35368.8	41339.6	35602.2	34612.4	33031.7	33037.8	30113.1	35419.4	26393.1	28949.3	31315.7	39583.9	39873.3	40865.7	33650.4	32527.4	35680.6	41185.8	34805.5	36861.9	33630.1	28741.2	24210.6	36318.3	35826.1	36746.3	29227.9	27652.9	29707.2	25764.8	20343.6	30262.4	28961.7	25670.4	25602.1	4	7.1993e-06
0.96	131.04		39469.8	37641.1	41339.6	35602.2	34612.4	32643.3	33037.8	30113.1	35419.4	26393.1	28949.3	29399	39583.9	39873.3	43531.1	33650.4	35047	35680.6	41185.8	34805.5	36861.9	34617.2	28741.2	24210.6	36318.3	38606.9	36746.3	29227.9	36963	29707.2	25764.8	20343.6	30262.4	28961.7	25670.4	25602.1	4	1.8668e-05
1.22	131.094		597953	526158	411552	1.93943e+06	2.1916e+06	2252655	464519	426309	563875	1.92646e+06	1.62109e+06	1.56559e+06	422450	547703	617662	2.01801e+06	2.13132e+06	2.15813e+06	517259	457256	419517	1.66136e+06	1711954	1.84295e+06	511422	720799	481620	2.48937e+06	2.59299e+06	2.89663e+06	604538	360373	647976	1.70516e+06	1.84185e+06	2281228	6	3.4146e-15
1.3	131.094		581499	426389	386942	2.21405e+06	2.41955e+06	2.77192e+06	424777	393681	560897	2.52155e+06	1.9637e+06	1.76254e+06	397517	422011	467361	2430204	2.39044e+06	2.81435e+06	608038	476646	382823	1789331	2138654	2.67771e+06	404207	691168	421641	3.03791e+06	3.04055e+06	3409764	671048	372780	788172	2.26778e+06	2.48531e+06	2.92118e+06	6	3.2115e-13
3.49	131.095		6379.39	7208.79	5388.58	9814.61	9599.72	9463.38	6610.06	8591.33	9323.47	11469.6	10917.6	11188.5	5383.11	5274.28	5916.44	12071.7	10215.2	11345.9	7133.74	7397.47	8557.88	9231.01	12379	10240.5	5380.07	7436.7	7234.87	10380.6	10267.1	10824.7	9027.55	7371.43	9499.37	12646.4	10031.8	9638.06	5	1.276e-06
0.88	132.024		111736	120662	102831	101162	101843	103689	55505.2	67772.8	57588.9	104285	84699.1	62217.4	98722.7	113585	74232.4	78621.6	96400.5	108952	49869.4	62532.7	39753.8	52919.1	70318.3	103328	154372	95460.3	101495	138491	143481	169713	63158.7	65672	55558	85066.1	102294	126998	5	5.273e-05
1.71	132.042		1682.21	2071.34	2115.68	3078.82	3430.18	3193.76	8229.1	7857.12	9482.95	8370.64	6832.96	8127.41	2327.52	2006.06	2528.6	2907.51	3379.7	3191.29	9640.68	6042.24	7207.18	9582.5	8952.8	9380.01	2065.87	2000.09	1538.72	4186.5	3807.08	4701.52	7822.8	5859.11	8016.53	6999.92	11071.9	9424.69	2	2.7646e-10
0.92	132.042		3874.19	5293.89	4703	11341.1	8279.55	8840.88	5428.92	2643.17	4462.57	11579.7	8923.28	9719.43	8654.09	7061.98	7980.86	9487.02	12625.1	10150.2	5819.51	4283.53	5156.64	7689	9558.49	6459.13	3105.31	8474.56	5369.14	10901.4	12218.7	11612.8	7199.94	3765.57	6731.02	8388.68	7064.9	7289.21	5	1.2642e-05
0.82	132.053		5081.6	6082.27	6837.68	11005.7	9963.26	11642.5	2218.33	2118.83	2202.2	8939.83	5627.31	3454.89	5206.54	4235.34	3312.07	7378.76	7221.79	14060.4	1129.49	1135.88	1192.57	2226.98	4881.36	3620.1	3450.77	4703.1	2593.37	9865.97	16155.8	13513	1769.1	1543.94	1999.19	6715.07	4962.69	6686.85	6	4.8072e-07
3.09	132.057		0	0	0	7275.85	16009.4	11339.2	0	0	0	7030.33	9050.02	6426.59	0	0	0	9612.81	11583.3	9983.29	0	0	0	5857.25	9181.98	8431.82	0	0	0	10151.3	11696.3	10769.9	0	0	0	7741.55	6702.81	9805.78	6	7.835e-11
0.5	133.038		38434.5	33339.4	35836.9	33609	34448.1	36700	51622.3	54059.9	51015.3	41131	41435	49393.1	37618.1	39721	38052.2	39778.3	40943.3	34272.2	49222.9	46318.3	49348.8	50102.9	45396.8	43913.5	43458.7	51441.3	45323.4	28792.1	33426	31580.7	47420.9	38332.1	50396.1	37250.1	30593.8	34163.9	4	1.2874e-06
0.85	133.101		0	0	0	0	0	0	19118.4	19156.8	29194.1	87721.5	62470.9	26904.7	0	0	0	0	0	0	29525.4	20526.6	32338.4	75654.9	36157.5	55632.6	0	0	0	0	0	0	17440.5	17280.9	20101.1	25625	24585	18610.3	1	1.0911e-06
4.3	134.021		29644.9	27804.7	26712.6	49430.2	52729.2	51094.7	53281.5	46001.5	45887.5	53608.7	57095.6	55727.2	27816.2	30221.6	24964.1	53402.9	51475.4	52110.4	44171	50384	47852.5	59150.6	63375.3	62190.4	34040.2	37390.7	35042.3	53611.4	54196.8	55888.6	52197.6	53672.7	44166.6	57679.4	58894.8	60781.4	5	4.2014e-13
0.9	134.021		0	0	0	0	0	0	6351.88	0	10668.9	0	0	0	11422.9	10438.3	9179	6109.49	0	0	15993.1	19520.9	11625.6	14797.4	12207.2	0	0	0	0	0	0	0	0	0	0	0	0	0	3	1.917e-05
0.6	134.133		0	0	0	0	0	0	6338.94	6146.51	6748.92	8239.7	7483.71	6888.72	0	0	0	0	0	0	8694.04	7427.66	10713	10091.1	6862.33	7751.8	0	0	0	0	0	0	8016.63	7578.98	8990.81	7377.07	7951.22	7807.55	2	2.3425e-15
0.78	135.055		24320.5	17888.4	27498.9	5787.32	12002.7	14523.6	3499.87	6094.86	9228.87	2869.27	3283.26	6757.15	32525.2	18768.9	45712.2	6054.36	9495.86	12559.1	13120.1	12549.7	5316.43	3350.68	3994.58	11415.5	18331.5	15199.5	20023.5	15952	8121.67	14365.9	6052.55	2631.56	3536.16	5869.63	3545.24	5284.81	4	1.9904e-05
1.19	135.068		9495.67	7337.05	6669.08	33246	40259.2	76918.1	9125.11	7000.47	9341.86	34861.8	34526.4	24857.6	8218.24	7547.65	8781.79	42311.2	35235.1	61926.5	14414.1	8614.07	6971.43	32881.4	34241	68970.8	8297.84	11174.9	8251.53	58208.2	52131	49500.1	9444.87	5396.44	8926.7	43871.6	61063.6	60778.6	6	1.3441e-06
0.78	135.117		0	0	0	0	0	0	63963.5	58541.5	70975.1	41678.9	25344.8	49398.2	0	0	0	0	0	0	61389.7	67808.1	55726.4	30327	85266.8	80962	0	0	0	0	0	0	82230.1	82149.9	79342.9	49959.2	60558.5	68596.9	2	7.4061e-11
0.92	136.019		2062.68	5133.86	2782.12	10333.8	16316.9	24090.2	1331.95	1260.14	2259.23	12367.5	11154.9	9977.6	2576.75	3105.44	5910.08	10618.4	17101.5	15551.8	1553.68	1618.18	2053.27	10508.4	10206.1	18030.9	1589.77	2852.71	2011.78	21369.2	20213.9	32818.8	1740.32	1374.65	1849.6	12252.6	10695.9	15707.2	7	1.5525e-07
0.55	136.038		64543.5	50406.8	56848.5	71580.5	100436	104912	61920.1	46370.2	65135.2	105429	88440.6	83309.3	32224.2	45218.4	42417.3	60342.8	99526.3	80816	47225	43232.6	31674.7	92279.6	93753	93402.5	44720.4	52233.8	48139.7	111305	120735	128987	54405.4	34166.9	53328.8	128283	93590.1	137475	5	6.3202e-08
2.02	136.119		0	0	0	0	0	0	9722.56	8784.67	10179.1	14839.4	12723.6	15705.8	0	0	0	0	0	0	8481.59	6559.57	5496.63	15894.8	15345.3	13504.1	0	0	0	0	0	0	0	0	0	0	0	0	1	9.8503e-19
1.77	136.119		0	0	0	0	0	0	5597.14	3490.76	4326.3	21810.9	11458.4	10170.9	0	0	0	0	0	0	4711.88	4770.69	3611.96	16531.1	15135.2	10639.3	0	0	0	0	0	0	14637.5	13729.8	7666.93	18311	20621.4	10565.8	2	3.3413e-08
1.8	136.119		0	0	0	0	0	0	10735.2	7765.7	10456.1	18522.5	11499.1	10170.9	0	0	0	0	0	0	10202.6	12491.7	9968.6	13287.7	16435.2	10977.1	0	0	0	0	0	0	14637.5	13729.8	14646.2	18311	20621.4	17547.4	2	3.6941e-13
1.01	136.12		0	0	0	0	0	0	134087	108678	128632	130234	101199	85069.8	0	0	0	0	0	0	166298	135529	169685	109299	108404	183788	0	0	0	0	0	0	235904	184951	217000	149194	231345	184630	2	1.2418e-12
2.77	138.031		9354.14	9622.09	4096.29	25032.6	24852.6	28942.3	12929.2	12220.7	14519.4	26446.5	31212.5	30602.4	4021.53	3954.41	5219.77	33206.9	28210.6	24602.4	11203	8018.01	7440.08	30281	29516.5	26953.9	5124.14	10898.7	6428.34	18378.6	19920.2	20984.5	12330.5	6250.12	13624.9	17618.6	18028.3	17734.2	6	7.3599e-12
3.46	138.031		3921.44	3636.52	0	21661	25514.5	32660.1	15367.2	10890.1	14648	42935.9	44598.2	43172.8	0	0	0	33152.9	26253.3	27301.9	8536.76	6899.36	6364.23	36726.3	42293.4	46682.6	5238.3	27968.3	8245.96	62465.2	55478.5	51755.4	51838.8	18234.4	46674.7	62274.6	92049.4	56591.3	7	2.2194e-08
4.48	138.031	SA	1387.99	1004.58	0	4287.76	4012.43	5462.6	4601.69	4059.04	6180.84	9297.79	7143.3	7512.79	0	0	0	6061.14	4820.09	4458.45	4599.49	2860.26	2848.34	6755.69	6842.09	5843.41	2171.98	5708.89	2276.05	13576	12376.6	12439.2	9259.24	3531.08	7551.93	9619.09	16259.7	7399.38	5	7.419e-07
4.7	138.032		25885.5	29464.4	24127.5	92241	95643.9	109893	106058	84189.3	138807	98233.1	114296	123102	25968.6	31069	36117.9	99906.6	109100	108848	110051	86774.6	106226	130578	116607	156302	40391.1	90159.5	50318.5	203879	142190	165930	137700	70011.2	154138	142845	160131	128230	5	1.1041e-06
2.77	138.032		11264.4	11291.4	4780.78	39283.2	38764.1	41401.4	10978.5	10031	13970.1	35439.8	36306.2	39633.2	2854.59	3584.15	3573.5	49669.5	38677.1	31389.1	10144.1	6857.4	6804.13	39748.8	32238	26669.4	5758.32	12435.5	5565.9	18136.7	19581.8	21278.9	12560.1	7003.17	10413.3	14701.6	16968.9	12101.2	6	2.0392e-11
0.75	138.135		0	0	0	0	0	0	1.28713e+06	1195316	1.40361e+06	991294	845669	740455	0	0	0	0	0	0	1.36908e+06	1.47312e+06	1.34546e+06	976529	983029	815302	0	0	0	0	0	0	1.57474e+06	1.42712e+06	1389570	800875	785803	687394	2	8.4312e-20
0.78	138.135	D9-Pip	0	0	0	0	0	0	1.46391e+06	1.39374e+06	1.63512e+06	1.30127e+06	1.12991e+06	1.03869e+06	0	0	0	0	0	0	1.52132e+06	1.58082e+06	1.50226e+06	1.24973e+06	1.22118e+06	1.12034e+06	0	0	480.832	0	0	0	1.64109e+06	1.63769e+06	1.6328e+06	1095707	1.05087e+06	1.02977e+06	2	2.503e-22
0.89	139.139		0	0	0	0	0	0	1976.19	1558.55	1917.19	2110	1485.53	1508.18	0	0	0	0	0	0	2482.54	1901.55	1712.62	1314.88	1764.94	1786.58	0	0	0	0	0	0	91638	83801	83122.8	56665.1	53579.2	52687.5	2	4.912e-26
2.44	141.058		3410.27	2878.64	1999.22	14261.9	15162.6	17247.4	2289.7	1998.29	1902.3	15000.5	12354.5	8002.19	2374.65	2157.42	2556.31	12447.1	14864.6	19903.9	2932.27	2467.61	1835.01	8367.95	11576.2	15267.9	2749.72	4473.51	3130.51	20356.4	20405.2	22832.1	3365.97	1340.24	2639.87	12449.4	14012.9	16905.2	6	4.8496e-11
2.52	141.079		1376.32	906.567	532.059	12583.4	14930.2	16405.6	398996	354482	419996	772881	576033	598339	474.889	0	0	641.68	632.719	638.6	466372	484358	475937	584103	640580	612047	0	6458.51	626.039	106002	100269	126347	567916	526174	563150	706790	756564	721249	2	4.0977e-19
4.3	141.115		60374.8	58071.2	60008.8	51521	52491.7	50352.7	51116.4	53854	51220.4	47719.6	51382.8	46860.9	59360.6	51696.8	50219.5	49993.4	49551.4	52371.1	50020.6	53507.3	54021.7	42106.4	43145.3	42959.3	54814.8	53342.1	55789.8	46980.3	49106	47934.6	49754.4	55962.3	53243.5	44386.6	43273.9	45541.9	4	4.4165e-07
5.28	142.053		0	0	0	2468.88	3496.31	2917.34	0	0	0	2572.52	2246.47	2558.37	0	0	0	1880.02	2761.7	3197.35	0	0	0	2505.02	3346.28	4293	0	0	0	4893.93	4040.96	7910.24	0	0	0	6086.91	3842.4	5759.35	7	2.6231e-09
1.83	143.058		0	0	0	0	0	0	45163.5	38702.9	112845	14163.8	9642.06	23187.4	0	0	0	0	0	0	32745.7	27292.8	25680.5	31203.3	11108.1	5620.88	0	0	0	0	0	1209.71	33783.4	40300	38106.3	9884.72	14790.2	14559.5	2	4.475e-05
1.3	143.059		9950.81	9910.84	7214.12	47671.2	58125.5	61079.7	8428.98	7825.38	11960.5	86815.3	52613.6	39641.9	10022.8	7802.3	10730	52526.2	56986.7	61245.8	11440.8	10996.7	9622.62	41380.9	60221.8	67943	8338.61	12576	6386.79	78311	93749.9	109251	16700.7	11269.5	19334.1	70427.9	79928.6	94204.5	7	3.5958e-10
2.44	143.073		1943.42	2706.7	1151.85	9801.63	10820.7	11141.4	1761.37	1376.37	1383.26	8796.54	7752.31	5148.76	1398.8	1559.29	1829.11	7204.2	10213.2	12595.5	1931.47	1304.63	1201.87	5909.39	8245.12	10655.7	1473.93	1703.17	1905.93	13271.7	12198.2	15019.9	2563.67	1836.88	1971.18	8948.56	10528	11429.3	6	4.0845e-11
0.73	144.042		240494	181939	297676	137913	109972	122590	111686	82232.9	170282	79189.4	102805	88630.8	195339	167818	218080	104756	81042.4	152911	114629	142697	74904.9	71690.5	83183.8	67498.9	179536	278080	184964	85260.2	136817	100849	124206	97458.3	98295.9	110400	81715.2	71063.5	4	4.2443e-05
3.85	144.097		1847.95	2109.25	0	22144.3	21023.4	25102.9	1289.31	1120.58	1573.76	17683.3	19726.3	13421.5	0	0	0	24311.6	13365.7	22486.5	0	1178.4	0	19803.2	15998.9	17268.3	0	5138.42	0	38047.8	43301.1	16861.5	3428.8	0	3075.79	6576.06	33063.1	20473	7	2.9262e-06
3.98	144.115		9468.05	6971.7	7788.05	7762.49	5517.99	7774.48	8019.11	5134.2	5513.3	6280.12	5069.88	4299.75	8799.96	10619.4	10834.7	8135.21	7599.37	6379.7	9976.74	9927.64	9998.25	7723.84	7245.83	7121.18	7671.61	7500.36	6225.27	6851.67	5009.38	5037.34	6289.17	4816.96	6089.6	5792.49	5221.83	4967.02	4	2.1129e-05
1.83	145.072		55500.7	49680.5	46267.1	29876.5	54765.7	36906.1	100885	88835.3	103337	253266	174301	178716	63732.3	49717	84606.9	32078.7	79010.2	46582.6	188997	99124.6	187190	195430	203047	160054	44557.9	32278.4	47544.1	67728.4	36050.4	42408.8	141989	175309	124745	212540	169383	188054	2	1.0932e-08
2.06	145.073		0	0	0	14026.3	16260.2	16090.9	45897.8	43278.7	55354.4	75908.4	64428.6	75419.5	0	0	0	0	0	0	52898.6	41651	37778.2	73595.6	72972.7	65141	0	0	0	0	0	0	1205.18	0	0	2577.75	2456.72	1394.76	1	1.9222e-18
1.06	145.073	NHP	580.01	0	0	59635.9	68762.4	79980.3	1.50356e+06	1.46009e+06	1373998	1084563	991768	979476	0	983.875	0	0	0	0	1.87189e+06	2.09735e+06	2.22422e+06	1.1664e+06	1.18723e+06	1.67655e+06	0	57617.6	0	580159	524577	565416	2249367	2.19599e+06	2.14416e+06	1.21116e+06	1.90692e+06	1.55349e+06	2	6.1009e-16
1.06	145.074		0	0	0	0	0	0	15531.8	12636.8	11533	13541.5	10076.3	9523.34	0	0	0	0	0	0	16599.9	17712.5	20571.6	10020.3	11629.9	16387.9	0	0	0	2660.08	2049.73	3516.11	31535.3	29187.9	29604.2	17566.8	26583.5	23285.8	2	1.2466e-14
1.43	145.074		3796.42	3158.35	3300.31	12037.1	11100.4	11951.2	4234.97	3492.57	4454.16	16697.6	14673.7	11461.7	2571.15	3342.52	4938.08	13421.4	15167.5	14868.3	5023.36	4959.44	4807.14	11347.1	15804.8	11726.7	3152.55	5482.93	3611.14	13034.1	14022.8	12888	4315.87	2832.34	5141.5	14164.9	11359	10049.1	6	4.7486e-11
1.06	145.074		0	0	614.859	59635.9	68762.4	33412.1	1.44749e+06	1409711	1.32128e+06	1.05301e+06	963060	962666	909.012	0	0	0	0	1087.2	1.78974e+06	2.00179e+06	2.1114e+06	1.16808e+06	1.16819e+06	1.60487e+06	0	57617.6	624.796	580159	524577	565416	2.14361e+06	2099198	2.04914e+06	1.17235e+06	1831932	1.49852e+06	2	2.5139e-16
0.77	145.084		78304.8	77597.8	76911.3	139504	129991	101072	40831.8	40990.9	46271	91229.3	77477	67063.8	56173.6	65390.8	54792.4	80613.5	111869	125407	34420	32590.8	30623.8	55990.2	68778.8	64292.6	67144.9	84181.1	65872	124859	150243	151611	37986.7	28512	38479	83895.9	62798.5	64654.5	5	9.9651e-10
2.07	145.109		11861.1	8566.81	10934.7	24897.5	39530.7	47538.2	7555.69	8485.45	14386.6	42928.6	27138.5	18247.4	4771.92	7621.24	5963.56	26798.9	31316.2	46735.9	6338.39	4756.42	3967.85	16634.9	37372.6	40774.1	7999.45	5604.2	5500.81	58704.5	66552.8	110224	4253.73	3617.08	4219.95	31461.2	40482.7	95186.9	7	4.0027e-05
2.31	145.109		7933.45	5571.91	7524.46	13442.1	13889.2	16192.8	5541.5	5400.85	8709.95	15763.1	12182.7	11651.2	4917.9	4859.18	5855.77	3163.07	10944.1	14114.9	5718.97	5472.53	4662.23	9941.29	11403	14525.4	5333.21	8420.04	6406.01	14117	18727.9	22505.1	6500.17	5133.9	6335.61	19159.9	11448.3	13213.1	5	2.5675e-05
2.25	145.11		2982.31	1804.21	2076.3	12026.3	15720.8	18817	1766.94	1718.03	2850.66	25260.5	12801.2	10519.8	2248.79	1672.84	1946.12	11981	16408	17278.2	1736.13	1801.67	1975.92	10999.7	13688.6	13932	2017.15	1812.66	1925.56	20068.9	30055.6	47556.2	2243.59	1643.9	2161.93	22789.7	11086.8	22126.6	7	2.6857e-06
1.1	145.123		7218.53	7468.2	10923.7	12951	13301.2	11566.4	0	0	0	5067.17	6436.46	0	13360.9	12714.1	20328.7	11117.6	10537.3	9657.39	0	0	0	0	0	4734.1	11915.1	12968.5	11931.2	5895.69	9846.15	7652.93	0	0	0	3491.91	3799.33	3180.81	4	1.7081e-09
1.81	146.038		2273.8	7411.82	4277.19	32361.7	38233.9	38171.1	3059.9	1528.99	5062.23	37104.7	25762.4	16302.3	3529.76	3181.05	0	24969.3	24469.4	27773	0	1785.18	0	20515.7	21598.2	22878.4	3845.95	8198.45	3465.72	44938.1	72128.4	77074.6	4072.98	2113.46	3735	42285.6	35828.9	61295.3	7	1.0167e-09
1.3	146.039		33719	32193.1	34415.6	51179.7	52989.7	47060.3	19660.8	22435.4	35735.6	55547.9	51806.8	40158.7	22407.9	32576.6	28423.2	48298.1	48816.9	50481.3	18624.3	17374.1	16148	53076.6	47267.2	46365.4	31158.6	26943.4	22767.4	47668.4	62565.4	57124.8	18551.4	15859.5	18317	44722.5	40348.7	47570.1	5	1.2085e-09
0.5	146.069		28142.1	22191.4	24853.2	52178.9	54480.3	53619.3	41530.9	31593.5	36279.1	60924.1	68090.2	51681.1	20940.1	23762.1	18401.2	44210.4	52727.2	67583.5	22652.9	31417.2	21359.6	43959.3	61856.1	64312.7	33815.8	31067.8	31825.9	58054.3	63094.6	63293.1	34116.1	33052.1	40195.8	62045.5	71177.8	84262.3	5	1.6227e-08
1.41	146.998		1601.79	2058.6	2123.72	4642.23	7124.99	6844.05	1421.2	2046.56	2519.62	5183.15	4412.95	6993.95	1601.59	1415.4	1339.14	3942.48	7865.33	6195.64	2102.61	1658.59	1499.77	7765.31	6211.53	8377.85	1958.25	2912.46	2230.44	7193.21	4501.25	9772.62	3747.24	1905.79	3533.18	13883.1	5694.52	7320.24	6	9.2185e-05
1.13	147.053		9344	7761.64	7569.67	9571.79	9116.77	8476.99	4954.34	5039.21	7289.09	5799.31	5814.61	6324.05	5736.12	8141.07	6418.22	8653.21	8693.1	8049.39	5549.54	5484.13	4178.46	7278.72	6386.42	5816.32	8789.94	12062.7	7404.19	6003.19	9037.39	6620.9	3767.23	4940.16	4214.11	4749.19	4930.53	4743.05	4	7.689e-05
0.51	148.038		16495.9	6693.66	17815.7	7068.25	13175.1	4362.45	28304.4	37290.4	32243	10097.6	9800.05	23434.7	33994.4	25319.9	29464.1	17428.3	11766.5	10071.3	45205.8	36842.9	41314.1	28684	18006.3	11572.8	7306.11	15319.2	16830.9	9983.58	3539.08	5486.88	13869.1	8334.64	13630.8	7854.9	9121.99	11541.1	3	4.0267e-07
4.54	148.056		0	0	0	4698.03	5146.65	10136.5	0	0	0	9426.67	6388.99	3472.55	0	0	0	7412.65	8577.92	10328.6	0	0	0	7055.36	8186.69	10114	0	0	0	7964.64	12277.7	11599.6	0	0	0	4977.16	8226.3	10400.4	6	1.4419e-08
0.71	149.085		0	1287.52	1009.76	12356.9	11022.8	10055.6	0	0	1614.63	14422.2	11019.3	5611.36	0	1173.29	0	9541.3	17333.5	10050.4	2176.12	2899.26	0	8883.38	14299.1	14754.8	6017.97	0	1748.74	17845.7	11137	19823.6	5199.68	4201.66	3732.08	18003.1	12942.5	10377.1	6	5.583e-07
1.33	150.034		3453.88	4564.4	2630.06	13175.1	18826.6	20432	2465.56	2242.46	4380.01	19027.5	10833	9565.63	1848.9	2662.46	3743.85	13358.7	13766.7	13535.8	2651.88	2309.43	2549.94	10867.7	10854.7	14005.8	2252.08	4591.08	2107.85	24943.5	30440	34613.2	2315.97	1283.9	2319.55	15135.5	17360.8	23666.3	7	1.3369e-10
2.41	150.135		0	0	0	0	0	0	336221	317658	365298	688199	508380	535493	0	0	0	0	0	0	409693	412821	433481	538461	594411	569001	0	0	0	0	0	0	501933	447470	514488	631999	679672	659200	2	3.9363e-19
1.08	152.034		4851.46	5178.98	3515.09	17827.1	17615	18896.3	4316.79	3604.41	3215.66	17348.5	13285.9	16139.8	7665.22	4616.86	4033.8	15403.3	28873.7	15916.1	2788.53	3442.15	3246.27	10643.5	13214.6	17282.8	3380.98	6229.76	4714.72	24510.5	22675.5	16255.5	7191.75	3914.98	4425.09	16100.8	17161.8	16640	6	3.8154e-08
1.16	152.152		0	0	0	0	0	0	0	1914.83	3735.7	11336.6	7127.16	9520.01	0	0	0	0	0	0	5414.47	4728.37	1605.34	8371.6	12166.4	26633.6	0	0	0	0	0	0	3148.49	1542.59	2241.61	18081.4	6843.34	7795.28	2	7.9387e-05
4.75	154.038		17610.2	16724.9	18902.6	3739.35	1874.21	3890.96	15812	16659.2	15891.1	2356.06	5620.72	10772.9	15459.8	17656.3	13323.7	7679.09	3094.95	3773.51	13562.4	17615	14552.9	4287.78	6280.75	6539.02	17111.8	15483.8	17953.6	0	6155.93	6476.26	17513.1	17494.5	14306.7	2112.09	2838.24	0	4	8.4432e-10
4.74	154.051		0	0	0	20114.5	25206.1	25547.3	0	0	0	25952.3	23257	17113.4	0	0	0	20544.4	20387.8	24889.7	0	0	0	18377.8	22158.7	20528.1	0	0	0	29322.8	34842.4	39196.3	0	0	0	31482.3	25725.8	31158.5	7	2.6738e-15
3.76	154.053		0	0	0	12922.3	16318.1	23645.1	0	0	0	19205.5	15618.5	13639.8	0	0	0	18618.1	17651.2	23239	0	0	0	12254.4	19268.7	22593.7	0	0	0	27749.1	26151.3	33977.9	0	0	0	21206.2	22445.4	33385.3	7	3.3878e-11
3.68	154.053		0	0	0	6467.38	8583.74	11497.1	0	0	0	10165	9277.27	5790.31	0	0	0	7087.76	8837.42	12230	0	0	0	6355.04	9701.98	11913.6	0	0	0	12799.2	15663.3	21999	0	0	0	15401.3	10236.6	18574.1	7	3.6635e-09
1.77	154.13		0	0	0	0	0	0	37358.1	27661.5	31486.9	187903	100148	86392.1	0	0	0	0	0	0	31195.7	93863.2	27615.3	106980	114244	78901.8	0	0	0	0	0	0	62556.8	55528.6	50066.3	98079.4	122545	91977.6	2	7.7342e-08
1.8	154.13		0	0	0	0	0	0	79222.1	58221.9	80697	154770	87383	72334.8	0	0	0	0	0	0	77868.4	93863.2	85815.6	100159	110460	87899.7	0	0	0	0	0	0	123694	105620	107720	140486	162087	125395	2	6.0409e-12
2.02	154.13		0	0	0	0	0	0	36193.2	31293.1	38807.2	57689.9	53198.9	57177.4	0	0	0	0	0	0	21059.5	26733.2	22021.5	64663.7	60028.8	49365.1	0	0	0	0	0	0	0	0	0	0	0	0	1	4.8243e-19
1.01	154.13	D9-NHP	0	0	0	0	0	0	900401	748547	859633	893207	642929	550030	0	0	0	0	0	0	1.09058e+06	1.19399e+06	1.27949e+06	726680	697758	1.25299e+06	0	0	0	0	0	0	1690889	1.63957e+06	1.49815e+06	988007	1.6317e+06	1.27562e+06	2	6.3435e-13
0.92	155.105		0	2707.23	0	158845	130231	129903	3404.64	1325.94	0	51155.3	29965.6	79318.9	3515.33	1022.64	0	125671	162179	54539.4	1246.95	1952.72	1804.02	41582.2	55246.5	74974.4	1972.56	8077.23	2306.43	139986	69590.8	81924.5	4030.11	2267.57	3739.02	27367.8	58430.2	47272.6	6	1.0682e-07
0.81	156.017		0	0	0	10359.3	16667.1	7486.03	1309.06	0	0	9606.79	15762.2	8648.27	0	0	1361.01	10086.7	16236.3	14447.6	0	0	0	22568.6	16158	20678.4	0	0	0	7185.67	5639.25	3431.29	0	0	0	6887.66	13034	10996.2	6	1.8548e-09
0.76	156.017		0	0	0	13761.3	10911.3	7572.78	1309.06	0	0	6548.46	15986.7	5911.18	0	0	1361.01	14211.7	10995	10344.9	0	0	0	20779.5	16158	12911.2	0	0	0	6362.85	6202.52	1637.37	0	0	0	6887.66	13924.1	6752.33	6	1.8169e-07
1.01	156.135		0	0	0	0	0	0	6187.53	5719.3	6199.72	6458.91	4752.96	3770.64	0	0	0	0	0	0	7015.42	8901.67	9236.2	4963.14	4853.74	9205.49	0	0	0	0	0	0	12304.5	10969.7	10306	7257.04	11267.5	8388.45	2	3.1738e-12
6.04	157.146		90389	88280	90802.9	90056.2	83265.3	82967.3	85062.7	93008.5	88533.3	83906.3	83215.4	78792.2	87732.6	87865.4	84716.5	86671.1	82197.8	82997.9	89045.4	84847.8	89272.2	76358.3	77064.5	76988.6	87090.2	88618.6	90257.3	78638.9	83934	77556.7	88672.5	94424.6	92438.7	79810.5	81945.5	78557.8	4	9.5719e-06
4.39	158.112		5989.4	7346.66	1710.99	89457.7	79039.9	93397.4	4063.15	5220.85	6469.19	69399.9	75038.4	43795.8	1172.26	1416.5	2255.36	88154.2	38918.5	90328.6	2429.36	4133.91	2609.08	44211.4	53185.4	60470.8	1964.41	20791.1	2961.59	145108	166369	44403.4	10009.6	3392.01	12384.5	11985.4	118086	76159.8	7	9.1212e-05
3.49	159.069		35195.2	29035.1	32085.5	29370	31503.7	30604.4	30150.7	29608.7	28348.5	25991.5	27055.2	24493.4	32545	34069.8	32418.8	28261.5	29888.1	30226.8	30218.1	31348.2	32115.9	29697	28217.7	25209.3	32932.4	32608	32792.5	28239.9	30531.7	34154.3	29732.9	29402.9	28429.5	25385.5	24695	26308.2	4	8.3463e-05
3.34	159.069		16439.9	20420.7	12940.8	31760.8	25592.4	28636.5	16931.1	16205	19585.7	24389.3	22909.5	23523.5	10793.9	13475.5	12280.1	25503.2	28625.8	23475.3	12405.1	15798.7	13997	16261.8	21195.1	19184.8	16275.6	19678.5	18393.6	32253.4	33679.3	31697.4	17710.7	12551.2	23980	32623.3	28927.2	29427.5	5	1.8738e-08
3.93	159.069		6684.89	5867.54	2399.58	17821	13272.6	16125.4	14042.9	11114.8	19689.1	12876.8	10628.1	8956.79	0	1434.22	0	13644.5	12363.1	13790.7	6409.09	6801.84	7938.61	10375	10020	12795.4	6450.64	20968.5	9409.85	19933.8	20406.7	18308	21328.3	11531.6	23617.7	9777.08	17893.1	18196.2	5	8.9388e-05
4.08	159.069		13527.4	16924.3	14744.9	9793.77	9114	9460.23	11937	17683.8	16811.1	9495.92	10312.9	9641.3	11296.9	12813.7	12475.2	8830.23	7876.91	10191.2	12161.6	12131	11941.7	7447.18	8284.92	4509.84	12436.9	14230.6	16074.1	6012.91	10018.4	10718.3	10502.6	12441.1	13679.1	7302.1	5007.01	8408.69	4	8.857e-06
2.89	159.069		0	1841.98	0	5254.22	5919.32	4572.66	0	0	1243.96	4569.25	3772.66	2175.97	0	0	0	3695.08	5271.07	5952.99	0	0	0	2170.33	3331.33	5628.69	0	1823.58	1519.9	10044.7	6890.52	12152.3	3982.93	3847.02	3260.94	6334.59	5906.77	7985.77	7	1.3737e-08
1.51	159.071		13641.9	10244.5	14148.5	6636.65	8693.16	6949.94	10525.9	10686	9188.95	5151.68	6809.73	6493.93	13461.4	12575.1	11269.8	8800.55	6963.38	6504.5	10389.3	9354.07	9821.64	7088.61	6724.2	4454.81	10235.2	11026.6	11171.9	4506.73	5920.31	5284.44	7838.27	7436.1	8583.5	4575.27	4379.89	4144.77	4	6.5073e-09
2.53	159.089	MeNHP	3511.79	2660.54	0	45352.1	51358.4	58825.1	1.62789e+06	1.43641e+06	1.67054e+06	3.13127e+06	2.34313e+06	2575659	0	0	0	1574.52	1360.32	2447.64	1.91612e+06	1.89716e+06	1.91565e+06	2542893	2710941	2.54435e+06	0	18482.1	0	403350	409587	490249	2.29176e+06	2.04247e+06	2291044	2950456	3.14062e+06	2.9974e+06	2	9.9675e-20
3.08	159.125		3372.24	7137.1	3372.76	38141.9	67196.1	75448.8	2509.14	2319.94	2782.23	60444.5	46488.1	33332.1	1068.93	1508.28	0	53175.8	58696.3	73382.1	2249.37	1197.96	1062.47	35518	84417.4	68150.2	2804.34	4943.77	2359.98	106046	99638.6	172049	4842.42	2215.63	4590.31	47473.9	71354.6	195885	7	5.2603e-05
1.88	160.055		62281.5	68726.2	69418.9	389777	518493	515662	42143.1	44635	57649.6	403572	360561	218370	44793.7	61679.1	42021.2	390430	410912	393670	36544.8	36141.4	29037.3	289250	318656	333361	73487.9	104173	52605.5	571929	719545	449893	66924.9	40709.6	53746.8	226870	331205	416276	6	1.0036e-10
1.64	160.091		12904.7	16962.6	8452.69	48539.9	57040	55861.4	11551.7	8846.88	17942.7	49687.2	42481.4	46610.5	6599.04	8443.88	11305.8	46976.9	61968	54439.2	12349.5	13804.3	11173.9	58654.5	52571.9	55286	16122.3	22202.7	9087.01	78121.7	77337.2	107208	22518.1	7819.13	16094.9	81132.4	61119.8	63081.5	7	9.0731e-12
2.61	161.033		51597.5	48502.3	52732	57026.9	49145.9	50077.4	40255.3	47634.2	44815.9	41856.5	43610	41541.8	51657.8	49069.5	40332.9	46601.8	43278.1	46441.3	42914.9	40828.5	40917.9	37324.4	40011	35523.9	53558.7	51906.5	50302.7	44115.4	48911.3	40375.9	42694.2	41335.7	43154.8	39738.8	38689.2	37218.8	4	3.4894e-05
3.58	161.048		4454.53	2554.65	1826.33	19704.1	18927.6	23768.5	6399.48	3818.59	7533.24	22231.5	19255.5	17055.6	1459.05	1757.58	1976.37	20633	21977.9	22549.8	4308.33	2919.68	3166.19	22229.7	20369.5	23649.4	3201.12	9602.29	4258.96	30964.6	28181.6	32784.6	8005.15	3337.81	10111.7	32069.3	32410.8	28678.9	7	1.4805e-14
2.84	161.048		2022.33	1227.44	1019.65	4120.47	2531.78	4004.89	5169.51	4199.8	5039.59	3186.52	2692.06	2543.71	0	1216.8	0	3112.96	3094.22	2789.32	2203.38	3172.31	2663.98	2659.64	1859.01	3070.39	2579.08	4409.56	4179.29	3922.07	3111.13	2868.02	5735.88	4622.97	6542.86	3367.79	5581.08	4004.52	5	1.4379e-06
4.69	161.048		3031.37	2480.59	1193.55	3980.38	3425.04	3906.36	6713.52	5147.09	9900.01	3347.52	2730.09	3177.47	0	0	0	3683	3511.4	3317.29	3752.98	1980	2722.87	3258.3	3606.45	3247.27	2520.66	6594.23	3612.89	4824.8	4964.17	4328.81	9191.5	4497.02	11127	3153.69	4135.2	3637.81	5	9.83e-05
0.94	161.068		20185.7	21425.7	23484.9	12071.4	18782.3	23353.7	10380.3	7539.43	11835.5	8520.38	9992.49	10255.8	23525	35726.5	34621.7	15959.5	10962.8	15842.9	16463.1	12355.8	15338.7	16346.6	10278.2	8258.37	16984	18977.9	13938	11474.4	13575.7	9196.77	9495.25	8370.59	11474.9	7659.45	9113.12	7987.62	4	1.2115e-06
1.88	162.052		13745.2	11846.3	10795.5	21914.9	26041.9	23469.5	8227.31	8472.09	12400.1	20710	20658.1	14216.5	8854.5	11781.4	11826.8	21847.5	24425.9	21231.2	8109.12	7638.44	6486.47	17922.4	18879.8	17469.5	13203.5	13849.7	10794	31393.4	33615.9	24551.3	10007.4	7387.69	8818.91	16394.7	18891.9	21703.3	5	6.3114e-10
1.53	162.053		10652	9392.89	8809.14	16529.2	18838.5	19824	12799.9	8506.59	10188.8	20656.8	13266.9	12820.4	8842.97	9586.76	11515.7	14722.1	20998.7	17386	11531.3	12442.8	9968.69	13031.8	17637.3	20420.8	11902.3	13041.1	10562.8	25051.4	28842.8	29741	12697.2	8234.21	10960.1	23043.3	13996.4	27759.9	5	6.9148e-06
1.42	162.053		18886.9	11353.8	12332.6	36813.1	48706.4	60177.2	25848.2	16430	22036.3	45811.6	38472.7	45858.9	14358.1	16235.2	32655.8	43263.2	50060.6	34148.3	34166.4	22995.8	28284.7	72162.5	43530.2	49536.9	11807.7	19162.5	14693.4	51398.6	43257.8	49185.5	22857.2	12103	19207.5	32516.3	52345.2	42398.3	5	4.8358e-06
4.52	162.125		287990	277540	288562	262074	240230	233285	248960	288712	263794	226775	230654	231918	281431	262437	248619	242629	238440	236521	252783	251064	269480	217333	213001	212438	264252	267711	277428	229903	226745	232412	258728	272328	259096	222650	215630	225766	4	1.8688e-07
1.92	162.976		13979.7	18979.4	14093.6	43606.4	39283.2	41799.5	12710.2	13952.7	13934.4	40458.7	36847.7	32763.1	9436.41	11630.7	6034.57	44049	40903.4	35434.6	9028.92	9989.48	9096.67	40516.5	36199.7	33634.4	14279.2	21482.5	13965.9	43446.6	42322.9	35544.7	18767.9	16945.6	20338	39784.3	39481.2	34814.8	5	2.7543e-13
1.92	162.976		180999	202566	153340	521670	499572	553655	195820	227382	243514	618638	565222	517435	106532	155708	93465	564260	558032	520782	159943	156628	149375	574446	565813	562908	188947	295865	187719	600075	595977	579958	309999	227408	325513	584753	615958	551264	5	2.0712e-15
4.73	163.03		0	0	0	12231.9	18279.1	18465.7	1275.78	0	1807.11	21698.8	17755.6	12803.3	0	0	0	13466.4	18096.1	18588.3	0	0	0	15049.4	18235.1	22700.1	0	2146.85	1316.09	25176.1	27709.8	34717.6	1667.67	0	2386.01	27328.7	21610.5	27795.2	7	2.884e-12
0.45	163.066		5397.54	3989.7	3288.62	7378.76	10808.6	10882.7	1787.61	3632.83	5318.01	10059.9	6226.43	7050.61	2764.73	2349.2	4545.35	8576.44	8500.52	10535.5	2335.96	2139.81	3258.99	7928.02	8106.09	9315.29	1769.77	4253.14	2100.57	12915.3	14997.9	16249.1	3826.16	1532.78	3535.79	9567.79	8839.45	15591.2	7	6.144e-08
0.95	163.066		1902.47	2940.94	1832.1	13451.1	7651.25	6146.83	2437.59	1904.13	1101.06	11829.7	11375.2	5780.63	1540.33	1536.13	3329.34	8875.11	13906.3	9145.69	1428.42	3181.43	1773.25	5346.05	6340.71	12751	2685.72	7354.66	5777.98	23757.9	15398.2	16391.3	6547.12	4522.1	4898.16	10858.6	10522.9	12705.7	7	2.0964e-06
1.19	164.047		67922.4	46729.6	42215.8	244233	295702	586421	56133.1	46281	56613.5	262675	248293	170740	55856.5	47044.6	59868	301433	253890	442202	93374.6	61684	51102.5	234752	232067	506095	53404	75447	49758.9	431784	382757	382640	69937.5	32415.6	60081.4	315156	473728	457208	6	2.1762e-06
1.8	164.049		0	1503.36	0	5191.28	7849.32	6885.71	0	0	1128.61	7395.43	4817.26	3862.77	0	0	1075.37	4247.62	6009.2	5773.53	1300.58	0	1002.06	4175.68	4880.18	8065.23	0	1310.98	0	10715.5	13098.2	17893.1	1055.42	0	1230.57	8725.6	7359.63	14360.2	7	3.2843e-08
1.81	164.05		14612.3	33336.3	15200.9	120176	140522	136726	9299.15	9279.89	14944.4	134045	85783.4	57517.5	9656.35	12932.9	10271.2	85659.2	92121	101210	7831.8	7804.94	8690.81	66119.6	69182.4	81610.2	12662.9	24911.7	10129.7	165963	265690	294496	11670.1	7951.4	11131.4	146091	124010	219130	7	2.37e-09
1.64	164.05		0	1598.45	0	8779.24	12157.4	13566.6	0	0	0	14004.8	8068.08	8061.45	0	0	0	9818.5	11360.4	11700.2	0	0	0	9806.32	11764.5	13727.3	0	2321.68	0	17103.8	19173.8	21099.4	0	0	0	13295.2	9718.72	17431.1	7	1.1228e-11
1.92	164.972		16213.4	19874.8	12177.2	35879	31972.8	36618.5	16410.9	18209.2	19708.3	39947.6	41088.2	37352.9	10428.7	12666.8	8250.57	37166.8	36758.6	38851.3	16162.6	12676.3	12218.9	36311.4	37519.3	42602.6	17370.5	21076.9	15784	38791.3	38031.2	38345.2	23103.7	19417.7	25768.6	39931.9	39469.3	38535.7	5	3.9469e-14
1.92	164.973		16213.4	19874.8	12177.2	35879	31972.8	36618.5	16410.9	14753	19708.3	39947.6	41088.2	37352.9	10428.7	9754.12	8250.57	37166.8	36758.6	38851.3	16162.6	12676.3	12218.9	36311.4	37519.3	42602.6	17370.5	21076.9	15784	38791.3	38031.2	38345.2	22973.1	19417.7	25768.6	39931.9	39469.3	38535.7	5	2.918e-14
4.3	165.054		4632.58	4332.58	4977.19	7803.52	8135.73	8276.63	7651.19	7827.59	7848.25	7609.15	8685.05	8559.7	4606.18	5420.65	5278.76	8169.26	8334.26	8385.61	7606.28	8479.56	8122.04	8439.42	9457.77	9532.49	5941.15	6632.4	6348.49	8088.35	8087.06	8034.32	8672.46	7988.33	7437.46	9290.66	9382.46	10084.6	5	1.0104e-11
1.83	165.079		1.26112e+06	1.13951e+06	924595	3.63001e+06	3564478	3960582	1.21524e+06	982514	1.12527e+06	3.81069e+06	3.45789e+06	3.01457e+06	1112493	1.01617e+06	990405	3591475	3643021	4.06193e+06	1.3442e+06	1.16054e+06	1.02734e+06	2896410	3.19945e+06	3.73126e+06	1.1953e+06	1.65904e+06	1.0733e+06	4.15778e+06	4.16891e+06	4.38121e+06	1.59188e+06	844644	1.46332e+06	3436623	3.66348e+06	3.89039e+06	6	1.7536e-14
1.83	165.079		4803.39	4213.62	2719.97	26249.3	27192.3	40594.2	4686.6	4768.8	4855.69	35533.8	26425.4	19612.2	4045.14	3161.81	3075.7	25518	29821.9	45410.9	6528.37	3931.1	4212.02	15929.4	21975.3	47241	3909.38	7126.54	4499.89	60196.7	53563	87746.6	7242.85	3254.72	8152.12	30656.3	36631	60372	7	4.2271e-07
2.44	165.081		64128.3	61938.3	32649.5	284400	302492	339289	45870.3	37261.3	31909.5	285889	257674	149793	37424.9	37061.2	43322.6	246632	292609	398369	50264.3	40283.4	38908.5	152711	208256	317611	50227.1	75370.9	54133.7	412955	392058	440787	64800.9	31144.2	56428.1	241609	294732	324145	6	1.2134e-10
1.83	165.097		2750.02	3081.16	1985.85	33152.8	29377	43115.6	1635.72	1084.05	0	20679.8	19672	10503.3	2896.52	2032.32	1117.54	31038	30193.8	47294.1	1637.94	1102.58	1180.38	7776.85	11698.9	23897.6	3247.1	5415.8	2628.6	49854.9	52676.8	60450.2	2268.59	0	2151.02	19935.1	24882.6	30717.5	7	2.04e-11
1.97	168.04		4158	4030.3	3792.61	8607.37	9458.75	11209.2	3601.29	3890.12	4316.91	8575.85	5892.93	6513.98	4732.74	4071.78	3378.64	12271.5	8634.75	10177	4546.04	3675.31	4508.38	7380.36	8937.05	9247.93	2062.27	0	2639.79	12189.6	12111.5	10079.7	4760.99	5491.21	4953.99	5538.21	11262.4	10998	5	8.7159e-08
2.41	168.146	D9-MeNHP	0	0	0	0	0	0	1.52226e+06	1.3627e+06	1.63846e+06	3.21221e+06	2.33845e+06	2504311	0	0	0	0	0	0	1819924	1816733	1.84299e+06	2512237	2.72219e+06	2.58666e+06	0	0	0	0	0	0	2.24955e+06	2.06458e+06	2297564	2906927	3.14168e+06	2.96579e+06	2	4.8243e-19
2.44	169.052		0	0	0	3456.66	4162	4650.06	0	0	0	4087.18	3714.73	2151.93	0	0	0	3066.02	3958.03	4423.13	0	0	0	2184.64	2974.94	3876	0	1125.62	0	5090.55	4913.56	5595.73	1176.11	0	0	3544.4	4272.35	4320.35	7	1.0355e-11
5.67	170.048		0	0	0	9728.68	9365.86	15679	0	0	0	5121.97	7399.9	13185.9	0	0	0	21236.5	12517	16515.1	0	0	0	9776.83	10557.9	13609.3	0	0	0	18076.4	11407.8	14872.7	0	0	0	7436.8	21022.6	26853.5	7	8.6661e-07
4.85	170.142		111806	121779	118120	110607	104872	100779	105005	109654	103640	101952	98177.8	95399.7	115466	108708	103121	100940	101060	102651	102403	102676	106765	95999.3	93115	94893.3	108893	106627	112215	97226.3	103972	96071.2	110626	117272	107105	96622.7	96315.2	95267.7	4	7.5461e-06
0.86	171.052		4530.81	4023.85	4575.63	5441.98	3956.6	4049.44	6795.03	2865.19	3113.23	4732.06	4128.22	3139.94	6653.31	6897.37	4864.54	4243.28	5098.31	5867.6	4372	4887.01	2831.18	2584.55	4728	3483.25	11410.9	7088.06	5670.37	11130.7	16003.6	15332.1	4699.43	5509.07	4511.03	10107	9790.93	11684.4	5	3.6684e-07
2.6	172.015		14040.6	9734.33	12702.2	9684.05	10986.9	10572	11831.2	10963.5	11175.3	7779.06	8837.06	9276.17	15098.7	16317	18627.2	14577.2	10400.4	9689.12	15337.3	10474.1	13053.5	14157.9	8934.62	7669.69	13287.3	16106.6	12741.1	9544.47	7950.53	5781.36	8937.26	7652.86	9518.67	6101.26	6833.85	5698.67	4	7.811e-05
2.88	173.046		4844.6	4408.16	6203.9	10186.7	8399.73	13988	4042.84	2893.37	5289.47	9798.68	11799.7	10556.8	5291.61	6760.73	7290.76	19567.6	16431.3	15879.5	5671.39	4481.75	6028.31	16107.7	15091.9	11566.3	4550.93	4383.89	3551.61	6069.56	8358.32	5375.89	2323.73	1979.24	3174.1	6124.48	4303.88	5191.56	5	3.468e-10
1.84	173.068		1223.87	0	0	6608.45	7940.53	9178.77	1160.93	1010.53	1626.8	6464.19	7079.03	5721.67	0	0	0	11022.3	9505.54	9706.79	1505.67	0	1004.04	7956.71	7249.84	8482.34	1007.31	2768.2	0	8303.8	7968.36	8573.07	2034.49	0	2170.76	5248.36	6277.75	6148.48	6	1.8894e-13
3.49	173.105		82864.7	89547.1	70661.7	113602	113236	113014	76145.8	101115	103786	134382	131524	135294	61296.7	66500.7	68691.3	133035	128875	129641	81726.5	82443.8	88223.8	109004	135951	112523	68519.3	84449.4	80906.9	116150	121111	121087	104830	87583.4	107245	143910	108514	111123	5	9.2449e-08
4.05	173.141		2803.93	6067.04	3119.8	20639	34818.4	39494.7	2488.6	2532.59	3062.27	33214.7	25343.9	21830.1	1224.17	1327.49	0	38893.8	32342.6	44653.1	2694.97	1675.81	0	21177.4	53660.2	38615.5	2825.61	5689.5	2425.56	61152.8	58738.4	88253.2	4366.73	2439.99	4221.45	33842.4	38569.3	106486	7	1.2567e-05
0.64	174.016		32909.8	24791.8	28471.7	15568.3	19094.7	17813.3	41011.9	31847.3	36123.3	13597.3	14492.1	27688	42693.8	31488.9	55629.5	21833.2	25465.9	15608.8	44677.9	47245.3	50759	37671.8	25724.7	19477	21201.9	33040.3	30377.2	16724.4	13441.7	9092.3	40813.5	22799.9	29461.7	13172.1	17780.7	14833.7	4	2.2355e-05
1.23	174.017		155885	147507	143751	106625	96898.2	115461	191309	173591	155830	110210	103044	103212	126456	155312	122149	127367	126186	103889	169522	163729	143077	93143.4	98230.3	152922	172710	152476	165518	103116	85930	75952.2	193200	189646	159052	80818.1	125630	109769	4	5.3509e-06
2.19	174.108		166881	301952	105975	748069	804494	797670	124787	120010	197365	742806	640301	624058	83963.2	116172	122960	740829	838107	786123	127862	129806	127224	658857	706622	674156	203890	442878	169396	1.14539e+06	1.19313e+06	1.24837e+06	394872	135844	263756	968755	1.05782e+06	904117	7	1.9685e-14
4.22	175.063		0	0	0	4675.88	5614.29	4114.45	0	0	0	2478.14	1730.68	1166.83	0	0	0	2554.36	3284.47	5794.88	0	0	0	1730.66	1551.16	2273.09	0	0	0	3960.98	5884.05	10122.9	0	0	0	3376.16	4260.11	8069.05	7	2.4533e-06
2.67	176.058		6177.67	4851.88	4935.9	14107.7	11380.6	14743.9	7175.53	5239.6	4064.86	6175.88	6380.91	6854.34	7703.75	5943.82	6325.33	17900.3	13201.4	11433	5126.14	4984.9	4576.83	10039.5	7143.07	6712.38	6330.74	9302.2	7894.44	14459.5	11982.4	7680.07	7419.98	5559.09	6328.91	7472.42	11874.8	7280.25	5	2.7292e-05
1.8	176.075		3146.47	2402.85	2562.72	3373.06	3128.43	3694.92	9496.82	8353.51	11292.3	12972.4	9025.14	12827.2	3682.06	4114.98	7471.75	3687.82	5513.42	3894.52	12670.5	12571.4	15501.5	13084.4	16158	20727.7	3832.74	4867.34	3979.12	6101.52	4534.16	4275.04	11441	7300.81	10598.3	13848.3	16188.4	14622.2	2	2.8854e-09
2.08	177.042		5822.94	5156.27	3621.43	11345.4	11266.5	11975.2	4467.23	3775.53	4517.41	7766.11	7379.84	7351.46	2999.09	3919.25	3517.78	11622.2	12156.5	12007.7	2801.11	3066.72	3016.85	7978.02	7615.16	7202.6	4611.8	8921.5	5863.39	13764.3	12436.9	12028.8	7074.74	3705.01	6860.92	10910.8	11708.5	10825.2	5	1.6561e-11
1.88	177.082		0	0	0	2786.76	4048.21	3827.3	0	0	0	2636.84	2802.11	1366.99	0	0	0	2293.95	2843.74	3187.86	0	0	0	1965.5	2306.6	2748.67	0	0	0	4365.11	5552.64	3870.68	0	0	0	1915.89	2607.04	3686.13	7	4.8445e-11
2.74	178.063		1192.45	986.794	847.243	3538.2	6554.45	9527.13	765.981	831.094	898.08	1673.8	4013.78	3496.25	793.05	1079.9	1319.59	6092.94	5136.62	7022.33	1090.86	738.005	1144.8	3350.83	2933.58	1580.25	1183.2	958.645	971.207	2559.16	2501.08	2870.6	946.267	579.827	778.389	1519.17	1158.29	1696.32	6	1.3781e-06
2.72	179.094		8057.72	7973.12	8340.41	19854.2	17598.5	24712.8	6199.4	5882.32	7344.46	23149	18183.2	16742.3	5926.41	6723.05	6664.38	19822.1	18091.1	21133.7	6836.26	6008.8	5225.33	13446.5	16411.5	17547.4	8327.04	9941.87	7757.42	23486.6	27068.5	29936	7585.14	5709.99	7155.85	21065.1	16727.1	18239.2	6	1.5272e-11
1.01	180.044		1761.83	2851.21	2003.92	13199.1	19493	18291.6	1137.85	0	1555.62	11543.6	10760.1	8094.44	1820.07	1649.73	3438.67	14670.9	16269.4	18438.7	1520.64	0	1045.96	8504.61	9079.16	14157.1	1334.77	2323.49	1474.17	20319.4	25963.3	29233.7	0	0	1024.81	8576.61	8305.78	12655.4	7	6.2634e-12
2.05	180.064		0	0	0	4249.13	4725.15	5054.09	19169.9	18090.8	20955	25546.5	24311.4	26618.7	0	0	0	0	0	0	17766.9	15836.7	13099.9	27852.8	27353.2	25266.1	0	0	0	0	0	0	0	0	0	0	0	0	1	3.3067e-21
4.39	181.073		2078.89	1381.78	1520.21	8477.47	7166.59	12934.8	3010.62	1248.5	1700.61	16376.5	12526.7	7955.87	1331.14	1173.02	3011.36	13313.3	6076.44	8319.25	1456.18	1014.38	1300.76	12440.1	8651.38	9835.04	0	2414.37	1032.55	11340.1	14421.8	7872.76	1165.5	0	1231.6	4892.21	15834.2	8204.55	6	1.4115e-05
4.6	181.073		0	0	0	3345.64	3024.91	5215.67	1260.85	0	0	6179.66	5083.35	3128.38	0	0	1288.39	4405.09	2093.99	3201.01	0	0	0	4668.42	3134.87	3430.01	0	0	0	4603.9	5884.49	3185.6	0	0	0	1722.68	6218.9	2948.33	6	3.0383e-06
1.2	181.074		0	0	0	3819.92	3079.02	4764.17	0	0	0	5000.17	3512.6	2712.7	0	0	0	4139.11	4289.13	7874.38	0	0	0	2543.96	4318.12	8382.95	0	0	0	6320.5	7598.13	7724.03	0	0	1020.55	6532.01	5395.57	8864.64	7	8.7946e-08
1.21	181.104		0	0	3574.57	5512.91	3889.76	5602.33	4020.4	4855.73	4606.1	6671.02	5319.28	6365.43	0	7378.87	3354.62	7046.5	11636	7150.61	3463.18	2150.85	3543.57	8066.19	7136.82	6705.94	3911.74	4758.69	3840.35	11190.9	8372.93	10679.6	4502.63	3935.76	4065.56	6682.22	5738.67	8739.09	5	9.0358e-05
1.2	181.11		0	0	0	4290.7	4491.68	8263.94	0	0	0	5666.22	4704.93	3011.91	0	0	0	5851.22	6041.31	9167.52	0	0	0	4720.24	5167.05	9442.98	0	0	0	11023.7	9072.24	12016.3	0	0	0	7210.34	8428.68	11448.7	7	1.0915e-09
1.12	183.011		3708.44	3767.54	5560.18	6803.6	7619.86	6943.99	2888.98	3390.12	3535.59	2852.3	3590.31	4174.93	6684.9	7827.84	7537.56	6578.31	6724.51	7294.18	3598.64	4716.39	4348.47	4912.45	4247.28	2707.76	7372.63	7227.94	7008.92	4894.5	6207.11	5253.99	2284.86	2481.28	2904.96	2609.03	2345.53	2281.91	4	4.1296e-10
0.49	184.024		11706.2	11852.8	12445.2	19915.3	19587.5	17648.4	15211.8	13866.8	10166.1	25207.8	28494.4	19665.5	10052	8669.94	8588.35	12326.8	14229.1	19585.8	9852.33	8635.56	7763.55	14247.8	14146.7	21312.3	18836.3	10487.2	14090.6	18133.6	20890	22726.2	12855.9	16359.7	14699.7	21590.1	20519.6	25379.1	5	7.9675e-06
1.3	187.047		8758.91	10553.4	8273.34	15043.9	16020	12771.9	6500.04	6102.14	6965.72	16761	14255.4	11479.4	8978.93	6513.91	7077.44	12659.3	12827.3	12267.7	5784.48	6250.55	6097.66	11488.6	11554.1	12906.9	7325.17	9000.25	6030.68	15861.2	16406.8	18894.1	9033.8	8731.99	8455.92	15257	14978.7	14459.1	5	4.7166e-10
1.3	187.048		2941.59	2684.54	1980.47	17785	24099.4	23317.5	2364.31	2306.46	3869.61	36988.3	20002.8	15681.6	2762.79	2052.78	3693.65	19417.5	22546.2	24142	3082.19	3467.41	3193.01	18443.4	21878.7	27110.8	1997.69	3629.89	1859.92	33297.8	39989.5	49087.4	4681.57	3615.56	5861.52	28886.9	32854.4	36778	7	4.8375e-10
4.64	188.059		0	0	0	4215.27	5263.18	3817.48	0	0	0	3822.06	4162.59	5458.26	0	0	0	3509.94	3759.59	3259.13	0	0	0	4300.53	4330.38	4649.87	0	0	0	6225.39	6113.63	9083.47	0	0	0	9741.1	5558.67	5734.38	7	1.767e-10
0.83	188.115		12047	19331.1	12721.7	74079	109435	111382	10780.8	8042.79	7687.57	51028.3	47907.1	49457.8	7990.07	9202.34	12540.3	79745.5	89247.6	72723.4	6509.22	6867.04	7370.3	45177.1	88358.1	53411.2	12095.9	17304.9	8934.33	92927.5	90442.3	96635.8	17251	9590.93	15106.6	66280.9	55950.1	87303.2	6	4.4555e-11
0.77	188.116		2303.08	3131.11	2477.46	9614.27	16968.5	20056.2	1451.2	1175.46	981.656	5795.77	6308.97	9274.91	2035.66	2488.84	3187.19	11487	10012.2	11079.2	1374.47	1578.54	997.409	8579.53	10431.6	6801.27	2275.42	2434.18	1367.58	11207.8	11938.2	10474.3	2583.19	1578.65	2448.29	6933.8	7908.73	13033	6	3.6252e-08
1.14	189.063		41433.9	42488.7	40534.1	29086.3	24184.6	15160.2	26682.4	23507.9	21549.3	18728.1	19646.9	16676	24411.5	45028.9	23964.6	17406.9	25672.3	25803.6	20328.8	29771.1	14207	14849	17675.1	12498.3	70156.3	47112.6	45393.9	34277.3	38980.7	34880.7	22123.3	20939.8	18451.5	20919.4	19919.2	19359.9	4	8.9739e-06
1.43	189.063		6137.75	5862.85	6171.83	20994.6	14744.7	16692.4	6935.43	4691.18	5752.61	18848.5	20188.3	12880.2	5944.92	7199.21	8038.67	18903.4	16659.4	18652.5	6656.99	5518.62	5188.12	15883.3	15628.5	9624.87	6179.06	9278.69	5773.98	14524.7	17926.4	13208.5	6190.2	5604.93	7099.23	13997.5	13261.5	11135.9	5	3.4756e-08
1.43	189.064		3264.42	2303.76	2771.08	10621.3	9083.02	9798.87	3646.6	3359.16	4395.46	14578.8	12196.8	9228.04	2558.43	2896.26	3996.33	10811.7	12750.2	11455.8	4110.74	3602.91	3924.21	10427.5	11025	10165	3059.39	4311.05	3050.68	10220	11202.3	11230.3	4327.46	3248.63	4397.94	11974	9937.39	8434.73	6	2.5093e-11
1.89	189.136		0	0	0	3576.98	5220.42	6007.57	0	0	0	5443.43	3640.51	4008.52	0	0	0	6712.09	5862.07	5865.12	0	0	0	4256.63	7876.71	5874.85	0	0	0	7614.66	7267.58	10908.3	0	0	0	5520.36	5993.01	10414.6	7	1.3438e-09
0.77	190.011		24957	17516.7	22750.8	8680.91	5282.16	10516.9	28381.9	24234.1	17166.5	5382.81	7880.73	8361.09	41883.4	37959.2	77506.5	26984.9	11291.2	6430.93	47104.7	14602.5	46352.2	11962.4	7758.84	5889.85	26476.6	26143.8	20145.8	5988.45	5740.54	6389.38	13601	11555.3	14701.3	5994.15	9174.35	6818.49	3	9.8845e-05
2.6	190.025		70904.4	46408.7	59932.3	47909.4	48287.1	50928.8	57473.4	52524.2	56360.3	34769.5	40419.4	42610.3	72390.3	79286.1	90856.8	69464.4	48591.4	46057.3	73129.7	53587	63739.8	71453.9	41659.9	36652.9	58080.9	77352.6	63305.7	42874	38945.3	28933.2	44499.5	37828.5	45569.5	27715.4	31289.4	25855.2	4	8.3463e-05
2.33	190.047		133367	118771	118105	114497	102771	112932	106136	96331.8	105950	96025.4	98068.5	91272.8	121648	138721	133990	119828	117689	114375	111862	111049	113740	107517	99268.5	89365	128489	133241	125395	107956	102512	95306.2	106543	99748.4	108130	92543.4	85624.1	84030.1	4	8.2764e-08
2.78	190.083		16688.9	12421.3	9405.73	26730.8	24168.5	30070.9	18101.9	13722.4	17808.4	29302.1	28171.2	23282.9	7598.19	12607.4	11991.4	29162.8	33921.8	31081.5	18546.7	15943.2	14001.7	26724.5	29812.4	32007	13745.9	21336.4	12603.7	28836.9	27577.3	28432.9	23735.8	12820.4	17827.6	29179.2	25280.2	22203.4	5	2.2464e-07
0.56	190.095		0	0	1003.73	2444.61	4837.45	1925.4	1219.63	1275.2	1148.19	3682.51	2804.46	2576.3	1795.81	1244.37	1417.37	1417.23	2858.22	2653.51	1404.56	1098.89	1168.05	2424.37	1965.28	3227.21	0	1172.8	1161.69	5891.49	7010.8	7606.03	0	0	1134.57	4625.81	2581.2	8914.26	7	1.5195e-05
5.62	190.156		73533.3	77968.8	80261.5	72589	68716.8	64365.7	72128.4	73614.6	68990.5	65522.1	67881.6	61857.7	73994.7	71467.2	69227.4	69179.2	63068	64032.3	69674.7	69085.2	71434.8	58735.3	61783.6	57190.3	72501.4	77167.7	77936.2	61746.5	66143.8	62906.1	67789.8	74593.9	68658.7	60612.8	59394.2	61638.6	4	1.1467e-06
2.64	191.097		1505.46	0	1059.18	6590.8	7409.57	8088.08	0	0	0	7343.08	6169.56	3761.2	0	1248.78	0	7154.31	6169.88	7645.29	0	0	0	5149.64	5531.84	4985.22	1232.01	1916.62	0	8369	11592.5	5428.19	0	0	0	3294.91	5769.38	6003.98	6	4.2386e-09
0.93	192.026		23543.3	39288.5	35501.5	13883.6	7552.88	2373.72	24630	29805.9	13311.8	11321.7	9251.78	6103.39	15195.2	25856.2	5630.23	7145.77	19164.4	6632.32	19107.4	21623.4	15704	2278.4	4959.48	13219.4	49770.6	32900.9	60542	16330.1	6364.9	15311.1	32542.3	46048.9	26953	13421.1	4147.26	11950.9	4	2.0797e-05
0.62	192.027		94152.5	43675.8	77842	32171	51848.6	49054.6	98098.2	84756.9	142813	25419.7	29285	70463.8	163005	112299	185517	88177.1	73836.5	53883.6	158802	164077	209306	132590	85910.5	48334.7	36421.8	86093.8	74319.6	47448.4	28188	20900.1	85299.4	33106.1	61240.2	25446.3	45178.9	32131.2	3	9.4962e-06
0.51	192.027		21182	12799.7	18169.2	10093.6	14917.7	9679.79	37442.2	39424.7	32760.9	12327.9	10037.7	29653.6	51491.7	28776.7	56423.8	19938.4	15096.7	10522	69284.7	39714.5	65049.9	40484.1	17018.2	15146.3	9334.53	16440.6	18061.3	14166.5	8496.64	7915.91	20040.1	12248.2	19350.5	9767.16	9172.25	12327.3	3	9.3691e-06
4.05	192.035		0	0	0	2988.65	4299.04	3698.04	0	0	0	3916.43	3866.45	2955.28	0	0	0	3116.29	2864.61	4830.31	0	0	0	2391.34	3195.56	3992.67	0	0	0	4985.18	5409.17	4597.59	0	0	0	1498.66	5105.46	6002.2	7	2.0373e-08
3.04	192.04		0	0	0	3457.58	4759.58	4181.43	0	0	0	4779.21	5294.15	6573.67	0	0	0	7012.63	5313.36	4707.53	0	0	0	5551	5199.93	5369.97	0	0	0	4225.57	4477.62	3174.43	1084.11	0	0	3892.75	5464.63	2861.28	6	5.6729e-12
3.04	192.041		0	0	0	14564.8	18388.6	18940.5	0	0	0	17976.1	21599.5	25256.6	0	0	0	26527.3	21375.5	19501.8	0	0	0	21922.2	19866	18650.4	0	1513	0	17487.3	18248.6	11362.4	3042.03	0	1532.13	15311.7	20019.2	9634.7	6	3.7055e-12
4.23	192.042		0	0	0	6024.49	7443.18	7333.97	0	0	0	5445.04	8953.67	6509.17	0	0	1165.78	7509.44	5351.19	7456.37	0	0	0	4937.1	6699.28	3709.59	0	0	0	4361.14	7191.1	3789.23	0	0	0	5397.22	4538.96	3853.59	6	1.8533e-10
2.36	192.126		0	0	0	0	0	0	13945.5	9956.07	10776.8	17628.2	12101.4	10853	0	0	0	0	0	0	13505.2	13648.6	14117.9	14376.9	14136.3	13459.3	0	0	0	0	0	0	16509.8	15545.5	16615.5	11406.3	13981.4	11507.9	2	2.5162e-15
3.36	192.135		163076	152762	154712	149345	145315	130971	152525	147403	137723	128543	136664	126127	150809	145676	126920	130692	133445	139551	132723	141566	137066	119900	116768	125653	152290	151480	153967	135718	131277	137496	136372	151464	142242	133584	123800	129216	4	8.5167e-05
3.41	192.136		139125	129509	127087	124332	119638	118694	121173	120789	117208	111705	112175	108304	130646	126592	118790	115477	116952	118610	123725	118447	121222	105528	108768	110566	134050	122683	133753	113020	110148	113239	121619	124717	122467	105863	103091	113297	4	6.559e-07
5.31	194.094		1771.04	7884	2798.71	1722.34	0	0	1140.32	0	1261.5	0	0	0	0	0	0	0	1173.71	0	0	1093.55	0	0	0	0	4604.28	0	2802.91	0	0	0	5723.95	7455.62	5772.62	1971.08	0	1022.27	4	8.6791e-05
0.97	195.038		293850	262832	286900	248481	248893	241881	212165	211495	248213	186840	203244	224010	300021	290821	305001	246749	246364	245870	265749	237204	264168	238695	213884	155856	257756	274294	261257	201631	231436	231593	167955	133156	197476	179414	151468	153751	4	3.8228e-07
2.03	195.089		2803.37	1924.78	2622.54	4769.84	4752.33	5268.05	1899.98	2391.93	2470.66	3639.58	3478.21	2869.44	2098.56	2393.44	2707.83	4316.64	3255.53	4570.52	2060.05	2169.47	1962.95	2960.26	2544.81	3184.61	2703.52	3477.7	2456.91	4926	5996.55	5563.82	1956.88	1615.61	2631.26	5576.68	3886.58	3571.62	5	1.2718e-07
6.59	195.089		16357	14742.7	15088.5	18047.4	18330.2	18651.4	19297.7	19415.9	19571	20974.4	19676.8	19623.3	15639	15979.3	15880.7	18197.8	18423	18893.3	20192	19395.2	19938.4	19940	20911	21284.8	16770.7	17333.4	18184.4	19086	19418.9	19302.4	19402.2	19711.3	21506.3	21029.2	19636.3	19853.4	5	2.0872e-09
5.99	195.161		1307.51	1587.08	925.2	1371.33	1526.79	1123.83	90424.1	61221.8	71820.9	106597	96662.1	66554.7	1189.31	1286.07	1146.82	62629.7	56135.6	73538.2	63653.5	78617.7	93937.5	56265	83856.9	65363.9	979.818	1142.57	1131.24	70040.7	79159	58099.3	94652.4	84856.2	100162	88699.9	88450.3	74688.6	2	1.3648e-11
5.86	195.161		0	0	0	0	0	0	17712.7	12587.1	14985.7	20429.1	19521	13097	0	0	0	13069.9	12071.2	15072.8	14815.4	15602.4	19523.3	12138.3	18297.7	15080.7	0	0	0	15199.7	17149.3	12485	21054	18238.2	19908.3	18429	17573.3	15971.5	2	1.4608e-12
3.32	196.037		9182.65	6543.45	8319.23	5755.73	7934.48	5593.38	7942.4	10406.1	10469.6	3745.7	4784.56	6364.25	10153.1	9151.24	11908.2	7118.38	7943.21	5229.37	12076.7	9310.72	12242.7	7337.52	6226.04	5247.93	8599.55	8063.88	10321.2	5370.05	4020.41	4702.94	9380.81	9892.83	8102.03	4966.02	4934.34	4389.52	4	4.2144e-06
5.95	197.178		5477.19	5987.73	5207.85	5382.76	5417.55	5465.47	120658	88411.2	101297	149331	144226	96631.2	4902.04	5203	5011.3	94176	70634.7	111169	120538	123699	148459	95537.3	121133	90243.3	5542.41	5096.1	4893.74	85820.3	123837	81734.8	148646	124391	139850	127547	126262	139883	2	7.2534e-12
1.09	198.136		0	0	0	1573.41	981.433	1784.07	49491.9	35505.5	48413	166027	65573.2	53546.3	0	0	0	0	0	0	20686.9	33641	25563	51542.8	59754.7	43759.3	0	0	0	11134.1	13640	15816.1	96840.2	78909.1	88177.1	192476	124881	127416	2	1.1513e-07
1.45	198.136		0	0	0	0	0	0	3657.33	2278.33	2392.51	2142.24	1227.57	2885.52	0	0	0	0	0	0	7426.01	3462.47	6616.74	3978.44	3294.29	3282.02	0	0	0	0	0	0	3241.07	1933.16	1945.11	3999.6	1777.67	3263.29	2	3.2004e-08
5.46	200.04		34351.2	77723	1550.24	3341761	4297452	3.74541e+06	12490.3	6539.38	7940.55	3455175	3.36133e+06	3606167	1205.69	1390.07	4239.71	3.43563e+06	3630732	4.09628e+06	5492.1	2071.46	2901.36	3361101	3.60292e+06	3.91667e+06	1283.69	38413.5	1346.77	4427355	4724215	5.02644e+06	10570.6	2572.34	21646.8	4.22567e+06	4063682	4676685	6	9.9675e-20
3.41	201.078		3193.98	2509.75	2923.61	7340.84	6449.18	9084.45	3133.94	2449.03	2597.2	8599.77	6827.77	5283.28	2453.86	2333.27	2610.66	7485.18	6245.77	7843.67	3012.32	2505.54	2363.31	5492.55	5821.77	6245.81	3430.83	4478.06	2852.34	7557.98	9794.26	8848.9	3172.18	1931.08	4155.96	8927.18	7397.41	6013.27	5	1.7939e-08
1.1	201.099		0	0	0	0	0	0	6313.56	2947.19	6174.38	3947.26	2408.26	7521.01	0	0	0	0	0	0	14298.5	4658.17	12855.7	11461.1	5884.74	13359.9	0	0	0	2144.86	0	0	15911.2	9855.78	14540.6	5670.73	7766.49	5163.49	2	4.4626e-07
0.91	201.1		0	0	0	0	0	0	4219.7	2027.5	4084.05	1778.46	0	3608.87	0	0	0	0	0	0	12483.6	4520.71	10908	4555.01	2731.5	5594.29	0	0	0	0	0	1663.74	14500.6	8469.04	10532.5	4194.88	4891.06	3314.73	2	1.5078e-07
1.8	202.005		0	1957.79	0	4160.76	4845.56	4688.53	0	0	0	3603.79	2492.53	1670.09	0	0	0	3262.64	3362.33	3484.38	0	0	0	2097.23	2296.84	2207.21	0	1344.05	0	5024.58	7697.56	8907.47	0	0	0	3950.45	3488.58	6221.38	7	2.7505e-09
0.56	202.142		4842.61	6952.7	4567.88	21523.4	20979.5	17123.5	4339.52	4272.72	4822.9	22639.9	21284.7	19941.2	3827.11	3946.41	3215.11	19503.6	22243.8	25576.5	2338.72	3779.12	1660.08	14017.6	19366.7	19732.7	4439.77	9701.16	4382.12	21583.3	32449.6	20507.7	6812.29	4808.04	6843.37	27105.7	20439.5	24580.8	6	1.2089e-10
5.46	203.04		0	0	0	17319.2	22723	18197.5	0	0	0	17011.2	15951.3	16280.1	0	0	0	17046.1	17983.5	23484.5	0	0	0	15875.8	18390.5	20277.4	0	0	0	23494.3	24980.6	29061.8	0	0	0	23150.9	22125.5	27486.6	7	6.4156e-16
1.68	203.079		1159.57	0	0	1097.46	1051.86	1133.87	0	0	1115.91	0	0	1097.53	0	0	0	1397.17	1128.56	0	0	0	0	1669.8	1049.26	1188.23	9078.61	91869.1	7510.27	98474.4	198763	151452	51661.1	15776.9	28027.9	111761	119182	130121	7	2.1833e-08
1.68	203.079		0	0	0	0	0	0	0	0	0	0	0	0	0	0	0	0	0	0	0	0	0	0	0	0	6063.65	64994.1	5549.42	102221	202531	179494	49454.7	14083.9	25248	131180	140808	149139	7	4.6313e-10
4.59	203.096		0	0	0	2853.59	3053.49	3373.92	0	0	0	1225.35	1695.77	2399.87	0	0	0	4179.18	2302.6	2007.6	0	0	0	4746	2681	2100.31	0	1458.64	0	6656.15	5079.56	5340.84	2232.33	0	0	4280.14	7363.15	4959.21	7	4.2195e-08
6.01	203.13		43828.3	41231.5	42209.7	40019.6	39384.6	38332.4	38198.5	41029.8	40912.1	37576.8	38022.3	35520.5	41211.9	40710.6	38759.7	39644.8	39616.2	41509.9	40451.1	39371.1	41385.8	34691	36037.9	33931.2	39381.2	40851.6	42049.1	36991.2	37863	34414.4	40289	42238	41234.9	36441.3	37531.9	34764.7	4	4.7722e-06
2.44	204.089		116537	109728	61802.5	540130	578945	650510	81034.6	65150.1	58860.4	548954	493314	286767	71311.6	67622.2	78535.7	468315	567088	789013	85565	75568.6	68681.8	292509	405805	626047	91757.5	137040	96812.6	802369	751853	869470	118922	56287.9	103185	471619	571549	635949	6	2.2013e-10
2.44	204.09		3028.35	2660.55	1375.42	19190.3	22544.1	26602.6	2952.6	2703.63	1761.48	28643.1	23620	14243.5	1575.52	1756.64	2298.94	16835.1	21654.5	31486.9	3330.1	2429.04	2789.18	13185.2	20133.1	41590.9	2339.52	4584.7	3304.46	35375	31639.9	44906.7	4568.56	1827.06	4119.2	24808.2	32179.4	42139.8	7	3.0676e-07
1.58	204.201		0	0	0	0	0	0	3282.37	2342.68	2757.68	4767.42	3343.69	3206.14	0	0	0	0	0	0	3188.37	3806.79	3159.98	4423.18	4680.43	4829.88	0	0	0	0	0	0	5433.82	4253.26	4610.58	3765.04	4250.33	3515.12	2	1.7946e-15
2.32	204.201		0	0	0	0	0	0	38360.9	27531.7	32183.5	50091.5	33974.9	32325.6	0	0	0	0	0	0	36882.7	37842	37898.1	40537.3	41165.7	38457.4	0	0	0	0	0	0	45614.5	41303.5	43600.1	32414	40636.6	33214.2	2	1.8941e-15
2.27	205.037		13124.7	10975.6	12660.3	11221.1	9513.82	11044.2	13096.5	11370.1	11989.7	8792.7	9589.33	9149.17	12759.8	15686.2	16657.6	12327.6	12211.9	10224.2	13614.9	13519.3	14443.5	11925.7	11000.2	9581.87	12569.3	15587.5	11601	9817.8	8607.41	8363.84	12418.6	10139.8	10878.2	9866.55	7443.43	8218.19	4	3.169e-05
2.11	205.131		5103.37	6222.86	2957.84	26835.3	12129.7	18865.5	13690.9	13523.6	7178.29	9483.32	5292.98	6229.42	5198.37	3216.12	3507.24	11085.1	12068.4	8047.46	6961.31	7822.53	8331.99	7402.23	4179.04	4378.61	29511.7	35657.7	24522.6	15983.3	11538.3	24968.4	12378.5	8462.66	8458.56	4141.08	6552.68	4399.59	4	7.046e-07
1.53	206.042		10354.2	9823.85	9157.73	11402.6	13891.3	12206.2	9006.23	6484.26	6092.55	8368.62	7616.64	6077.11	9517.77	9496.06	8991.54	9673.08	12202.5	10652.1	8002.14	8163.38	7591.87	7108.93	8125.26	9636.01	10814.8	11382.3	9707.44	15292.3	16821.7	16101.1	6770.96	6402.22	6664.03	10839.2	5961.54	13468.3	5	4.9596e-06
1.53	206.043		10488.1	9967.48	7777.41	16118	21807.5	20799.8	12245.7	7850.68	9992.2	21496.1	12963.2	12384	6785.13	8213.17	8820.87	12917.5	21164	17853.2	10340.2	10625.5	7906.69	13509.5	18011.5	19780.2	11842.3	13181.9	10215.3	28897.4	33690.6	36256.7	11675.2	9157.9	9540.2	24484.1	14245.8	29380.7	5	7.9431e-07
2.89	206.051		125277	97967.5	122195	102678	99988.4	107053	116046	98414.7	116200	93300.9	109210	102834	121546	133871	144698	114117	106010	109736	126033	109049	128330	120895	109224	83158.1	101997	105382	108434	84902.6	91501.8	80297.6	74445.6	65776.5	81542.9	89757.4	71227.6	77883.5	4	2.0745e-05
4.94	206.057		2319.21	2524.31	2651.32	2212.17	3103.49	4065.16	5234.41	3261.01	6465.94	2010.97	1940.01	4068.82	8423.13	5837.73	8730.44	4399.14	3726.92	3526.23	7410.31	3214.88	7058.13	5079.94	4649.35	3059.13	2239.41	3206.45	2051.95	2916.96	2383.22	2158.12	1406.54	1640.48	2616.16	2007.75	1845.49	0	3	5.9778e-05
4.26	206.058		326926	323217	329144	305111	294885	286738	323263	292382	291224	270149	249346	268472	349970	315878	328377	295530	281257	281933	299221	289682	278575	270190	269879	245570	325448	343299	331557	280132	287304	268866	269392	275867	295564	266340	241519	256065	4	1.2177e-07
2.65	206.097		1989.95	4394.3	5012.17	1947.08	1064.47	1163.13	1414.6	1437.12	1162.26	0	0	0	0	0	0	0	0	0	0	0	0	0	1139.44	0	1265.43	3873.01	1301.67	1518.57	1486.23	1175.97	2690.07	2447.54	1936.2	1014.82	1255.02	0	4	2.2774e-05
4.36	206.151		139662	142085	145665	137088	128103	123494	133999	138332	135506	114548	119921	119626	145855	137422	123592	130554	124372	130182	139436	133094	120484	110867	112810	112859	143183	138585	149498	127078	120456	131606	120568	137600	128867	121158	117537	120114	4	6.3036e-05
4.36	206.151		139662	142085	143607	137088	125995	123494	133999	138332	135506	112241	119921	119626	145855	137422	123592	130554	123717	130182	130014	133094	128134	113877	117215	115962	143183	145588	149498	127078	123885	131606	120568	137600	128867	121158	117537	120114	4	9.1853e-06
4.72	207.02		0	0	0	8226.84	11872	11498.7	0	0	0	14484	11351.3	8706.75	0	0	0	8903.11	11048.6	12664.4	0	0	0	9586.45	12086.6	14688.4	0	0	0	17177.6	18840	23926.6	0	0	0	20030.2	15463.3	18305.9	7	7.2422e-13
3.96	207.089		4866.05	4974.99	3824.27	19254.5	17323	21744.8	5110.56	5385.87	6265.11	35172.3	19790.8	21955	3369.17	5135.58	3666.2	19636.3	24164.4	19152.8	5260.66	5621.03	4758.81	17809.6	23151.1	19499.6	5482.07	9110.8	5664.6	28926.8	32561	33644.6	7296.42	4376.82	7371.95	22752.4	25711.6	19983.2	6	1.2805e-10
2.33	207.128		5016.56	10339.3	3190.23	21163.7	23400.3	21538.9	3755.83	2561.69	4564.53	15627.2	15663.1	16735.8	1626.09	2981.15	2655.29	24181.1	23026.3	22286.6	2683.92	2660.66	2667.51	21254.2	21441.8	17182.4	9677.45	17564.5	8825.41	27596.1	30115.8	26873.3	10109.2	4090.77	7238.43	28364.7	24318.5	19959.7	6	6.2634e-12
1.08	207.192		0	0	0	0	0	0	30253.5	22417.5	34480.4	96361.5	36789.6	32269.8	0	0	0	0	0	0	11877	16544.3	12774.9	31530.9	34645.9	23665.5	0	0	0	0	0	0	48120.7	40386.8	48327.4	107100	68734.5	71277.2	2	1.4691e-07
1.08	207.193		0	0	0	0	0	0	13634.4	22417.5	34480.4	96361.5	36789.6	32269.8	0	0	0	0	0	0	11877	16544.3	12774.9	28081.2	34645.9	23665.5	0	0	0	0	0	0	48120.7	40386.8	48327.4	107100	68734.5	71277.2	2	2.28e-07
4.06	208.019		7210.51	0	5054.44	3438.72	2780.31	7718.38	14796	9845.61	14988.9	2401.17	5071.66	9648.79	14076.9	18444.2	14161.3	20351.9	18834.3	14969.3	18814.4	25827.6	30334.3	21987.5	21375.9	12738.2	2541.17	6894.58	4212.56	0	2802.8	2848.59	4650.43	0	6758.95	3892.61	0	1910.31	3	8.9566e-08
5.86	208.11		4470.48	3880.18	4421.53	4691.18	4790.79	4876.76	5295.49	5157.98	5361.23	5191.97	4688.77	5018.96	4581.29	4155.14	4435.24	4486.02	5347.8	4600.78	5503.25	5242.3	5082.13	5471.51	5338.37	5566.19	4572.82	4527.92	5106.04	5194.87	5249.19	5388.03	5714.29	5541.31	5348.65	5662.72	5219.16	5187.48	5	2.0349e-05
1.95	208.12		0	0	0	0	0	0	15422.6	10991.7	15862.3	25542.3	15881.9	16056	0	0	0	0	0	0	16078.5	15107.8	13428.2	19433.6	18912.2	19225.3	0	0	0	0	0	0	17131.4	14308.6	17398.2	16173.9	19759.4	15835	2	1.5892e-13
0.51	210.04		8139.13	5188.77	8411.01	4167.25	5806.15	4094.03	15832.5	15626.4	13249.2	4691.26	5386.09	12221.6	24394.3	12095	27742	8262.42	6741.89	4099.78	31976.8	15422.9	29922.8	19381.3	7712.78	6758.77	4690.17	7775.48	6496.51	5114.52	3153.29	3992.9	8082.25	3637.92	7656.24	4180.35	4087.08	4905.54	3	4.9739e-05
1.01	210.056		8424.23	8410.92	6942.79	5336.15	4409.77	5133.75	2968.21	2086.05	2269.61	1809.64	2402.89	2171.21	7797.1	10255.7	10101.5	7424.24	6749.14	5067.15	3642.13	3978.35	4114.16	3466.71	2973.34	2653.55	7733.6	8422.92	9297.21	4340.78	3634.12	3390.92	2590.18	2236.84	1947.18	2174.16	1464.29	1147.66	4	3.9852e-12
2.21	210.088		1088.92	1031.16	0	7566.05	9629.29	9550.46	1123.76	1087.85	0	6557.25	5474.29	5099.95	0	0	1471.15	8505.58	10214.5	7956.98	0	1000.11	0	5521.98	5069.62	4572.53	0	1555.91	1019.04	8232.76	10963.2	9226.67	1260.91	0	0	6778.19	4870.97	6505.37	6	4.877e-13
2.13	210.088		2422.95	2995.13	1586.49	7109.37	7694.08	7788.65	4304.44	4142.95	2367.7	3954.96	4327.63	4919.55	2466.59	1731.67	2578.28	3946.43	7419.52	6717.97	3034.2	2430.59	2860.97	3856.65	4838.03	3544.48	8237.03	7013.5	6214.22	7671.71	7639.72	9216.45	3343.7	2682.6	2175.11	5694.23	4284.1	2722.23	5	1.3242e-07
4.86	210.089		26802	27498.5	31186	21009	18735.1	19241.4	23370	26861.2	22762.4	20218	21382.3	18625	27156.6	23846.8	20145.7	20573.4	19984.2	20668.5	24199.1	24805.9	23388.7	17362.7	18072.9	16998.8	24650.4	25129.1	25791.9	17975.4	18711.6	18427.7	23703.7	26684.5	24966	20683.8	17710.7	18651.9	4	4.7719e-07
1.97	210.136		0	0	0	0	0	0	10010	7474.12	9911.9	13252.7	9065.93	8937.01	0	0	0	0	0	0	9924.98	10086.5	9231.64	11899.1	11922.1	10303.4	0	0	0	0	0	0	11874.1	9004.55	10976.3	9652.47	11826.6	10261.1	2	6.2366e-15
0.91	210.156		0	0	0	0	0	0	3841.5	1652.14	3620.58	1548.17	1193.48	3410.08	0	0	0	0	0	0	10667.6	3031.25	9917.29	3593.35	2386.81	4676.07	0	0	0	0	0	0	13475.5	8034.5	9253.57	3206.61	4065.7	2771.79	2	3.0436e-07
1.06	210.156		0	0	0	0	0	0	6860.92	3107.51	7178.5	4375.37	3046.79	8079.86	0	0	0	0	0	0	15484.8	4819.42	13034.1	12371.6	6371	13669.2	0	0	0	0	0	0	16678.1	9383.54	13604.6	6514.69	8634.37	5620.27	2	6.3498e-07
1.42	210.211		0	0	0	0	0	0	8589.64	4561.94	5107.24	5063.82	2500.67	6758.91	0	0	0	0	0	0	17110.3	7907.16	15663.7	8602.7	8246.11	6027.56	0	0	0	0	0	0	8639.22	5584.48	5651.94	8971.52	4198.6	5904.24	2	8.2554e-08
0.62	211.095		0	0	0	1116.13	0	0	0	0	1012.13	0	0	0	0	0	0	0	0	0	0	0	0	0	0	0	5189.83	9351.4	3634.17	9626.23	12322.9	7532.67	3535.64	3196.56	5245.91	4869.95	5131.58	5514.45	7	1.5891e-09
5.25	212.105		5261.69	4414.64	4006.06	5260.54	5506.16	5073.29	5443.88	5410.85	5729.49	5511.79	5559.83	5648.85	4313.92	4545.37	4814.31	4897.07	4796.91	5095.22	5487.46	5703.41	5677.39	5620.69	5865.29	5833.65	5128.07	5151.18	5065.13	5254.31	4941.8	5684.43	5225.27	5235.42	5003.05	5560.53	5951.59	5632.96	5	5.0182e-05
0.95	212.167		0	0	0	0	0	0	2380.94	2167.19	0	4132.78	2339.17	2172.74	0	0	0	0	0	0	1311.56	2553.6	1493.57	1278.53	2760.01	3670.34	0	0	0	0	0	0	4799.11	4479.77	3694.55	2851.42	2545.5	3584.72	2	7.8811e-08
0.76	213.987		20553.8	14734.3	16421.2	10790.7	1427.67	6294.93	12512.9	2670.04	6203.13	1548.19	3809.07	2092.98	42199.2	35035.2	33654.1	22158.2	1348.01	2287.33	8155.41	7774.52	11184.9	4381.76	1501.81	1683.75	23827.1	1908.76	16979.6	3983.96	5430.46	0	6302.36	11364.4	1526.96	0	5880.23	0	4	1.501e-05
0.74	213.988		16371.6	14267.7	13675.5	11003.9	1427.67	6294.93	15542	13814.7	7657.45	1996.3	3809.07	2092.98	31453.7	35035.2	24991.7	17733.5	1348.01	2287.33	9223.96	6789.27	12050.6	4381.76	1501.81	1683.75	19596.7	23098.1	16979.6	3983.96	5266.39	0	6302.36	11364.4	8166.22	0	5369.33	0	4	4.4592e-07
1.72	215.078		0	0	0	0	1579.74	2348.1	40179.3	43377.3	43789.5	24305.2	22008	40995.8	0	0	0	0	0	0	80260.4	59435.6	55333.8	44577.8	20620.3	23754	0	0	0	6152.76	2836.67	2961.79	54193.4	17370.4	26642.5	14156.1	100460	59115.8	2	3.8276e-05
2.09	215.079		0	0	0	463.605	753.471	1256.88	23244.3	23205.2	20044.4	14768	11703.2	19352	0	0	0	0	0	0	38077	23104.1	23606	24674.5	11476.5	13612.9	0	0	0	2661.89	2187.43	1397.19	16706.4	6395.1	8988.84	5598.58	42996.2	27871.5	2	2.4866e-05
3.8	216.035		0	0	0	23804	29287.2	30814.8	0	0	0	29553.2	20959.5	21193.3	0	0	0	20131.3	24345.4	18525.1	0	0	0	24911.2	20154.5	23941.4	0	0	0	55220.3	39571.9	59483.7	0	0	0	43272.7	37219.8	31897.7	7	1.9083e-13
4.73	216.035		0	0	0	6079.26	6834.58	7611.26	0	0	0	5764.3	7657.97	4775.45	0	0	0	6130.89	5751.9	10369.4	0	0	0	4096.97	7013.05	7822.15	0	1293.72	0	6756.39	9170.56	9675.37	1455.19	0	1501.3	5439.21	6329.98	10062.1	6	6.3811e-09
4.34	216.099		49833.9	54881.7	56140.6	41069.6	40904.3	37015.1	40474.4	45756.2	41691.2	37614	38837.5	36567.3	53246.2	47778.3	39449.3	36590.7	34080.8	36150.8	41301.9	40231	42199.5	29111.5	30576.7	28822.3	49493.3	46758.7	50284.5	34493.1	35067.8	36266.2	36572.7	48027.1	44350.2	33631.7	33682.5	36291.1	4	2.5067e-07
1.72	216.107		0	0	0	0	0	0	2142.09	0	1128.31	8774.36	4494.73	3221.11	0	0	0	0	0	0	0	2633.66	0	3353.73	5404	6178.94	0	0	0	0	1401.29	1765.95	5339.21	4671.51	5141.67	10571.9	12042.3	11788.1	2	2.1082e-10
0.83	216.121		27591.6	24099.9	26059.9	39291.2	31856.9	36607.5	23307.3	17448.9	23439.4	38006.2	27477	25329.2	22014.2	24344.5	19380.2	36364.9	39642.2	31139.2	17816.6	21311.3	18712.8	24404	28165.2	27718.4	20992.9	27720.7	21599.5	48052.7	47689.7	44023.3	22871.5	19648.2	20646.6	33967.6	29098.8	29350.8	5	4.1331e-08
1.22	217.057		2907.49	1981.95	1866.11	0	1275.46	0	5161.95	10871.8	8713.44	1254.53	2613.17	1660.94	4271.72	4828.8	2347.58	1020	2414.65	1434.47	5367.17	11623.6	12964.5	1550.41	2192.99	2012.71	1984.66	1711.39	2332.15	1641.24	1026.28	1886.79	1274.06	1450.55	1986.75	0	1035.14	1013.97	3	2.1613e-06
1.84	217.058		12133.8	8908.83	5979.84	66764.7	73555.4	93165.9	12671	8534.48	14344	78725.4	82297.9	76130.4	5859.33	6996.33	7579.67	105480	1930.94	90651	12023	8049.23	9689.74	40026.8	78641.8	93834.1	8550.99	26719.6	10172.4	81010.9	73259.6	94537.1	16820.2	5965.64	18680.6	58655.7	68458.2	60143.7	6	1.6076e-05
1.83	217.059		12133.8	8908.83	5979.84	29311.1	36870.9	38950.8	12671	7654.21	12436	37249.6	37374.5	76130.4	5859.33	5458.7	6122.78	105480	91444	41204.3	10934.5	8049.23	7400	95653.4	64344.5	93834.1	8014.61	16747.5	10172.4	81010.9	29145	39069.9	15755.6	5965.64	15694.4	32323.1	31611.8	26534	6	5.5265e-06
3.49	217.095		34845.8	40568.3	29139.9	42664	39562.9	41841.7	28598.5	45678.3	35186.4	56931.2	56007.5	60772.4	26107	27951.9	13530.9	52172.3	44526.7	47488.4	30929.3	27155.2	31077.3	38975.1	49262.5	41519.1	29254.9	34407.9	28461.4	46900.7	44087.3	47732.9	35513.8	37292	43808.8	61453.6	52163.3	41878.3	5	4.6482e-06
3.48	217.095		48628.8	56853.1	36310	66414.7	62491.8	60621.7	36500.2	65900.2	49726.8	80300.6	83868	96757.2	31877.4	35844.4	39239.3	77980.6	65564.8	71084.5	40401	38426.4	40185.8	55512.4	93186.2	66757.3	34603.2	46351.8	37990.3	69668.5	71815.9	69131.6	57858.7	46893.6	60503.7	96589.8	70539.8	61010.1	5	3.9244e-05
4.99	217.113		0	2776.55	0	5726.67	10395.7	8299.84	0	0	0	3415.5	3621.68	6656.31	0	0	0	9644.73	7171.64	6682.81	0	0	0	11161.8	7332.12	5275.25	0	3464.35	0	21887.1	11406	15414.9	3623.81	0	2665.77	10607.8	18690.4	15639.3	7	7.8811e-08
1.01	217.236		0	0	0	0	0	0	4768.89	3491.45	4731.28	5848.85	5791.94	5200.26	0	0	0	0	0	0	5166.5	5653.94	5198.12	5470.3	5842.99	6508.48	0	0	0	0	0	0	5344.35	4392.87	5230.4	3760.79	5340.09	4794.03	2	3.4406e-17
4.12	218.094		4646.69	3841.76	4866.17	4444.55	4751.65	4241.38	3972.73	4650.12	4336.07	3288.8	3933.44	4599.37	6411.51	6182.76	9159.49	6144.08	5549.09	4714.6	6295.8	5728.84	6542.37	5319.77	5391.64	3511.48	4547.02	4335.26	5272.38	3527.45	3330.99	2658.55	3944.59	3564.3	3919.54	2714.34	3136.08	2423.84	4	1.1749e-05
2.89	218.18		0	0	0	0	0	0	4473.71	3087.93	9567.4	9913.1	6712.99	10420.3	0	0	0	0	0	0	9132.78	4582.11	7931.66	10765.4	8270.08	5988.65	0	0	0	0	0	0	1323.08	0	2267.27	3975.6	5325.37	3602.85	1	5.0406e-08
2	218.18		0	0	0	0	0	0	4835.81	4242.46	5038.46	6651.22	4834.16	4750.59	0	0	0	0	0	0	5072.3	4448.12	5509.05	6102.78	6433.1	4928.52	0	0	0	0	0	0	5418.99	4250.9	5675.19	4624.35	5379.96	4138.49	2	8.3579e-15
4.24	219.089		0	0	0	3519.37	4683.02	7356.23	0	0	0	6463.39	2555.55	5373.5	1056.07	0	1019.72	3282.64	3035.74	6811	1412.07	0	0	5243.55	2660.37	7616.7	0	0	0	6421.31	3472.16	9208.41	1161.46	0	0	5230.74	4503.48	5506.46	6	1.9024e-05
2.1	219.11		75328.8	65266.4	67773.3	62199.8	60311.9	56479.3	60117.8	53930.2	62148.8	47849.7	42389.6	42986.6	62386.5	64233.2	77806.9	51321.2	56866.3	53628	60869.4	53596.8	53991.1	37527.9	41632.7	33947.4	56695.6	60131.4	54050.1	44877.3	53308.1	42895.7	44459.9	45364.7	42156.1	28696.7	31454.6	32472.1	4	2.845e-09
2.1	219.111		31280.9	25579.9	25974.5	50869.6	53688.5	55096	40638.3	35354.5	44640.5	41845.6	41080.5	46988.1	23880.7	28408.8	33886.5	50290.1	56263.4	49471.4	34945.6	28030.1	31252.7	48597.7	47918.6	39802.3	25283.2	39265.3	29213.3	46009.9	53593.8	47034.9	27386.2	18421.5	32715.6	29655.6	30238.8	33895.4	5	2.2068e-07
2.04	220.058		1295.17	0	0	2603.69	2598.37	3231.26	5312.54	4323.13	5990.4	7977.55	6048.15	6106.08	0	1169.9	1720.29	2501.56	2432.84	2026.8	6469.62	5261.76	5323.36	8580.37	7478.35	7756.51	0	1121.26	0	2205.71	2297.94	1846.98	0	0	0	1648.34	1670.43	1255.89	1	5.1867e-13
1.91	220.196		0	0	0	0	0	0	40211.6	26804	30205.3	49885.2	34192.4	29695	0	0	0	0	0	0	30295.8	32410.4	32655.7	39022.7	39550	37028.5	0	0	0	0	0	0	41557.5	39504.6	42820.6	30608.4	38778.3	31580	2	4.1522e-14
4.59	222.035		6170.27	0	5020.97	3752.18	3219.48	6886.04	9902.49	7971.41	11042.2	2245.8	5044.19	8416.5	11238.4	16622.2	9715.35	16064.8	15577.5	12415.8	13838.6	19747	21838.7	15506.4	17182.6	11345.8	2006.8	5583.47	3928.98	1044.29	2777.85	2948.5	4358.51	0	5483.46	3664.66	0	2059.95	3	3.0035e-07
1.93	222.211		0	0	0	0	0	0	30743.9	23189.9	29888.6	36988.5	25715.3	28419.3	0	0	0	0	0	0	32090.8	32453.8	28942	35640.9	34749.3	30778.3	0	0	0	0	0	0	37124.2	25309.4	32384.6	28757.2	32345.1	29994.4	2	2.0119e-15
1.04	222.849		8642.52	4818.67	10334.5	10066.9	12741.2	12278.4	2440.46	2261.54	3547.22	0	1273.43	3015.54	19097.7	15110.7	13345.6	20596.5	16686.7	13506.3	2520.41	3531.44	4379.22	4133.13	3495.58	1416.59	6046.85	12118.5	10376.5	7402.56	7261.94	3484.49	0	0	0	0	0	0	4	1.8445e-09
3.31	224.032		85674.6	68923	69701	52084.5	55813.1	53056.5	86481.3	93379.2	94045.4	46033.4	44543.1	61005.4	83447.8	88617.2	103215	59210.3	61086.5	55580	105443	89132.6	106833	73612.2	60497.8	49405.7	69781.2	83517	82208.2	49010.7	47222.4	41123.1	77203	74149.8	73395.9	39260.9	45052.4	40768	4	5.5114e-09
4.26	224.069		200396	193761	193030	254001	256105	261858	291189	276463	275553	276831	283838	292302	203485	210610	222033	276074	267915	272380	286348	287912	270602	290599	293151	308871	233605	249614	245364	275225	276519	268381	276208	288550	277360	286496	288404	297347	5	3.6151e-13
2.94	224.113		0	0	0	0	0	0	3608.68	3755.78	7960.67	7541.43	4872.22	5189.71	0	0	0	0	0	0	6093.76	4188.35	6148.74	4157.81	4330.78	4574.84	0	0	0	0	0	0	3177.85	4546.42	5166.58	4056.66	7100.52	3873.84	2	2.1474e-08
3.11	224.114		0	0	0	0	0	0	6933.36	5679.86	11340.1	14100.6	9114.51	11984.4	0	0	0	0	0	0	10466.5	7569.62	10165.3	13373.1	11954.7	12240.6	0	0	0	0	0	0	5986.57	6964.97	7659.24	8517.21	13954.5	9454.94	2	1.6859e-11
1.63	224.135		0	0	0	0	0	0	49624.8	53703.5	62043.5	27363.7	26616.2	53260.8	0	0	0	0	0	0	90402.1	66025.9	59379.6	51776.2	22627.5	29392.9	0	0	0	0	0	0	65842.1	21018	32049.1	14639.8	95686	70351.3	2	1.0852e-05
1.98	224.135		0	0	0	0	0	0	45328.5	50775.3	58378.9	31417	24346.8	51157.1	0	0	0	0	0	0	86115.3	56951.1	52583.7	59831.9	23372.1	29277.8	0	0	0	0	0	0	55923.3	19722.6	27675.2	16047.8	102247	65035.3	2	3.5486e-05
1.63	224.135		0	0	0	0	0	0	7700.03	8924.6	9401.33	3977.57	4040.42	8630.89	0	0	0	0	0	0	15075.1	9089.61	10019.9	9585.46	3898.51	5408.08	0	0	0	0	0	0	9253.99	2562.68	4590.96	2472.08	18564.4	11748.1	2	7.5694e-05
1.98	224.136		0	0	0	0	0	0	11916.2	15067.3	15238.7	8555.92	7575.84	14197.9	0	0	0	0	0	0	24025.4	15367	14824.8	16460.3	7386.36	9792.35	0	0	0	0	0	0	14080.1	4590.42	7834.56	4677.45	30018.8	20748.7	2	3.1136e-05
1.3	225.003		2584.47	3697.4	2468.59	8053.75	8828.16	9090.61	1521.36	2009.13	1961.73	10117.4	6737.56	4725.23	2429.83	1650.17	1589.63	8058.59	7491.41	9267.1	1685.23	1977.99	1461.96	4068.17	5870.4	8652.51	2061.68	2805.5	1622.51	10708.1	11763.7	12454.9	2917.7	2242.28	3022.2	7644.99	10156.1	10846.1	6	1.197e-09
4.14	225.031		4379.1	3722	0	20456.5	23310.9	24497	3596.83	3016.06	4824.75	20007.4	14500.6	18667.2	0	0	0	30033.6	15493.6	15821.3	2365.02	2253.04	1319.23	18334.1	19182.6	12106.5	3208.11	12858.5	2610.47	57812.4	47353.4	33383.5	13514	4057.75	8856.67	22035.2	45041.9	25363.9	7	1.5078e-07
1.62	225.166		0	0	0	0	0	0	2528.78	1838.01	1999.76	10514.9	4988.94	5129.43	0	0	0	0	0	0	1327.36	3523.48	0	3927.65	6507.37	8563.79	0	0	0	0	0	0	7323	6303.95	6489.47	13363.1	16137.6	17053.8	2	2.3383e-11
3.32	226.119		6809.17	6032.14	6880.56	2315.67	2295.01	2176.88	6525.87	3908.63	3615.35	1294.71	3689.97	3472.9	2960.26	6258.73	7079.39	2730.42	2649.79	2825.36	4221.5	2873.2	3675.13	2148.65	4081.97	1684.46	5979.33	4784.77	6669.84	1719.59	1484.22	1390.64	3929.25	4539.45	4261.37	1967.23	1746.69	1604.22	4	3.4468e-05
3.79	226.12		4954.56	6463.82	7636.04	12062.5	10433	10851.9	8233.08	4905.19	7155.96	9754.82	9524.57	12608.5	2449.75	2348.19	2597.43	12742.2	7630.9	9755.89	6536.61	3605.3	3338.17	14474.2	12430.8	12651.7	3236.76	8670.2	4041.44	15388.5	12262.3	16276.8	7661.33	5159.55	6350.93	17714	11337.9	12349.6	5	8.1619e-07
3.79	226.12		4130.08	6463.82	7636.04	8509.53	10433	10851.9	8233.08	4905.19	7155.96	9754.82	10703.4	12608.5	2449.75	2348.19	2597.43	12742.2	10987.8	9755.89	4658.24	3605.3	2869.46	14474.2	12430.8	12617.4	3236.76	8670.2	4041.44	16370.9	13784.1	16276.8	7467.51	5159.55	6350.93	17714	11337.9	13897.6	5	2.8817e-08
1.94	226.132		0	0	0	568.094	0	508.007	9680.09	7089.91	9300.13	14373.5	10167	9163.99	0	0	0	0	635.736	462.17	8036.09	8653.13	7442.81	10164.9	10177.6	11310.3	0	0	0	721.425	408.471	406.123	10894.3	9278.37	10217.1	10278.6	12651.4	9777.37	2	3.6043e-14
2.33	228.003		11262.1	11246.9	9878.09	10340.2	9217.12	10225.6	9728.18	8966.31	8734.13	7650.32	8569.42	7400.26	10381.2	11467	10777.8	10513.2	9932.98	10192.7	9986.39	10084.2	9873.51	9412.39	8572.13	8170.86	10926.7	11723.3	10649.6	8673.91	8938.74	8596.93	10345.2	8710.94	9829.62	7890.46	7524.5	7569.04	4	4.4165e-07
0.81	228.003		5959.64	0	6986.85	3321.14	5302.88	4858.27	5931.85	6356.42	8073.4	2071.51	2297.76	5666.87	13689.2	8914.86	11615.2	7045.04	5570.96	4967.55	10950.8	9354.43	15743.8	6822.82	5772.79	3232.91	3040.27	5340.85	5627.61	3159.31	3263.07	1722.31	3994.85	1984.84	4229.39	1606.16	3686.61	3248.12	3	7.1271e-05
1.23	228.195		0	0	0	0	0	0	8775.89	8582.51	11114	7930.62	6564.54	8079.4	0	0	0	0	0	0	10057.7	8719.4	10306.9	9214.15	7119.01	6054.1	0	0	0	0	0	0	11324.9	10779.3	10681.3	5976.78	5368.69	6152.52	2	1.3085e-16
2.71	229.131		0	0	0	0	0	0	5985.03	2122.02	4828.7	1748.19	1203.38	3478.91	0	0	0	0	0	0	10152.5	3814.16	12464.3	4868.61	5765.54	5132.85	0	0	0	1196.34	0	0	12805.1	11386.8	12591.4	6365.07	5660.03	5809.71	2	2.5147e-09
2.25	229.131		0	0	0	0	0	0	8436.93	3881.53	10406.8	7854.43	3501.86	7630.29	0	0	0	0	0	0	15301	7950.42	15733.7	10150.4	11430.4	14336.3	0	0	0	2300.67	0	2426.15	19762.9	13098.5	17637.7	18329.5	8911.76	12412.8	2	1.2663e-08
0.64	229.982		18305.8	19193	20078.8	9405.19	7910.54	7154.46	16543	13112.5	16678.1	4283.73	5090.23	8829.57	22504.5	24682.1	15550.2	10235.1	11286.9	9402.32	12324.1	19826.1	15095.3	9855.8	5834.21	4826.09	19709.3	17454	20795.4	7157.85	6445.64	1949.87	17313.2	19175.9	13139.6	3620.75	7659.42	2986.03	4	8.2816e-08
0.93	229.982		13132.5	18227.4	19648.1	11142.7	5905.29	2051.68	14733.9	17912	9000.44	8234.76	5763.39	4757.14	8819.62	16259.4	3462.81	5020.31	14234.1	4521.71	10859.3	14063.6	9575	2171.45	4533.76	10042	30903.6	20816.6	35002.8	12526.8	5060.18	11009	19251.1	28221.2	16433.3	8013.78	3548.64	8056.24	4	8.762e-05
0.62	230.001		23264.2	9295.05	23018.7	7424.75	12320.2	11488.2	25962.7	21025.9	38285.3	5798.95	6510.33	17421.4	48400.4	30335.2	54462.6	26283.7	17971.8	13276.9	43911	46452.2	57355	32686.1	21457.8	11249.5	8343.45	21724.8	17576	10967	5969.08	4608.82	22683.8	8195.61	15278.1	6291.24	10087.3	8622.92	3	5.8772e-06
0.64	230.001		21658.7	8687.38	20228.7	7424.75	12320.2	12333.4	25962.7	20643.3	38285.3	5798.95	6510.33	17421.4	48400.4	27733.9	53705	21497	17971.8	9928.87	43911	43098.9	57355	32686.1	20865.5	10212.5	7513.22	21724.8	14694.2	10967	5969.08	4608.82	22683.8	8195.61	16165.7	6291.24	9293.9	8622.92	3	1.3632e-05
1.04	232.105		0	0	0	0	0	0	0	0	0	1475.78	0	0	0	0	0	0	0	0	0	0	0	0	0	0	0	0	0	4851.78	5728.25	6779.58	2238.27	1778.66	2004.35	2703.14	3051.97	3162.28	7	5.7598e-14
4.24	234.046		0	0	0	6510.08	6317.31	6589.04	0	0	0	5348.25	3096.68	3452.72	0	0	0	5210.06	3727.26	3073.09	0	0	0	3511.4	3146.83	2499.44	0	0	0	11564.6	8883.94	8812.12	0	0	0	5233.07	9440.26	5822.16	7	1.0625e-11
3.8	234.046		0	0	0	3326.74	4415.41	3578.9	0	0	0	3371.29	2711.66	2984.47	0	0	0	2700.05	2882.49	2188.84	0	0	0	2946.87	2579.13	2821.11	0	0	0	6607.42	4917.77	7111.11	0	0	0	5462.31	4756.98	4395.88	7	8.4115e-15
2.78	234.073		4528.11	4356.74	2590.58	10579.5	9587.5	11976.9	6346.03	3763.83	6269.14	11929.9	11149.4	9906.51	1754.13	3513.9	2732.12	11496.2	13994.6	12781	5041.87	3624.39	3496.48	10870.1	12231.2	12891.7	3867.2	7120.15	3289.56	10633.8	10637.4	11328.6	7261.5	3222.03	5569.09	10458.8	8664.23	7328.41	5	2.6438e-09
2.45	234.136		0	0	0	10997.9	19126.2	19990.6	0	0	0	4554.76	4391.38	5040.54	1109.83	0	2651.89	14827	14405	7128.63	0	0	0	7746.58	5785.53	7344.96	0	3032.76	0	16704.6	11272	12323.8	0	0	0	2974.6	6140.5	11128.1	6	3.6373e-08
4.65	234.146		110466	108845	106060	98976.2	92228.1	92659.7	99365.8	101648	92622.4	86044.7	92456.6	86673.8	108994	96885.3	88393.9	88816.7	90609.8	87808.4	97701.6	98004.5	100679	78910	83490.1	84118.9	108368	102771	104370	84950.7	83462.1	87546.4	98143.4	106202	97576.1	84971.4	81646.3	87781.3	4	1.3185e-06
7.34	234.162		3792.78	3513.38	3365.8	4012.42	4867.38	4679.42	4278.19	4989.81	4779.6	4650.42	4548.88	4971.62	3156.82	3950.14	3580.47	4801.84	4364.33	4397.8	4597.12	4435.42	4873.97	4983.08	4711.1	4552.12	3764.35	3629.62	3926.95	4094.09	4194.78	4368.72	4696.09	4332.6	4818.98	5071.77	4953.88	4956.57	5	5.5889e-06
3.49	236.061		36473.3	25295	30404	28253.5	28169.7	30304.2	29523.7	27898.9	33843.4	26299.7	24723.6	23098.2	35605.2	36076.9	43793.6	28619.4	31869.9	32345.5	37273.2	37673.7	36812.8	30909.5	25434.3	27820.4	34358.7	34261.9	33715.9	30330.7	30552.5	30630.9	27175.5	27475.9	27903.1	20478	22624.4	24357.1	4	8.2458e-06
5.75	236.105		14134.5	14210.5	13940.5	16036.5	17887.7	17104.6	16711.4	17547.2	17376	17764.5	16695.9	17423.3	14695.7	13987.1	14629	18221.8	15932	17045.5	17788.2	18431.1	17312.4	16987.8	17206.9	17036.5	14917.4	16045.6	15202.8	16328.7	16936.2	15997.1	17799.5	18955	16539.4	17357.1	16850.9	18006.2	5	4.4226e-06
3.05	236.19		0	0	0	0	0	0	18471.9	16789	30524.1	39237.2	26378.2	33300.5	0	0	0	0	0	0	29431.1	19527.7	27869.7	33363.8	29172.7	28797.5	0	0	0	0	0	0	17450.6	20292.4	21117.7	22705.8	36947	24669.1	2	1.9307e-11
2.88	236.19		0	0	0	0	0	0	6547.24	5083.03	11380.4	14733.4	8900.15	11561	0	0	0	0	0	0	9319.32	6068.21	8517.41	10203.7	8620.74	10094.3	0	0	0	0	0	0	4862.75	6895.7	7149.5	7138.52	14009.2	8161.86	2	4.2559e-09
2.45	237.085		15050.3	12812.8	18543.1	6718.78	8790.92	7031.44	14709.1	15067.3	23877.3	5908.71	6935.49	10199.3	15243.9	17043.6	31803.3	7006.88	7292.86	6349.46	20828	15187.6	18706.3	10468.7	7348.99	3641.06	12650.8	12381.7	12621.9	4646.72	6499.86	6088.45	10344.9	8604.96	11581.8	5907.77	4839.2	4636.87	4	4.6632e-05
6.57	237.1		3348.43	3010.63	2663.5	3939.49	3915.59	3965.44	4183.5	4055.83	4118.76	4727.68	4250.76	4596.65	3045.42	2873.67	3437.22	3653.69	3554.55	4010.18	4505.69	3908.69	4773.38	4539.27	4397	5092.38	3672.65	3549.57	3450.26	4383.09	4415.33	4596.59	4605.17	4263.87	4293.22	4733.79	4693.9	4431.23	5	8.5721e-08
4.47	238.079		0	0	0	0	7090.52	10062.1	0	0	0	6763.76	9174.84	6714.97	2682.26	0	0	8184.94	8215.23	13093.2	0	0	0	7483.51	8955.09	11094.4	0	0	0	9683.39	9175.99	12818.5	0	0	0	11238	10346.3	14258.4	7	3.6462e-08
5.74	238.12		238990	252229	273157	232645	223531	216488	250680	232088	231190	223510	218484	210707	248694	228087	226388	230631	215667	223827	233690	234983	220146	202116	210842	196969	231870	251278	245859	205902	221969	206964	228655	234799	231490	200859	211333	207324	4	3.9796e-05
4.65	238.12		10742.6	11031.9	11239.3	5037.6	2971.96	4249.59	10223	6288.14	7907.57	2601.48	2705.4	1250.75	12628.5	13406	9956.96	2825.55	3775.02	3333.2	12699.1	13756.7	12396.2	2817.3	3114.33	2914.33	11348.4	11215.7	10128.8	4176.86	1875.01	3987.41	11025.3	7707.66	9421.6	3782.23	0	2420.13	4	3.1709e-11
5.67	238.12		10231.3	10720.9	10086.6	11948.3	11741.8	11350.1	12481.4	12859.6	12395.1	12159.8	12140.4	12416	9478.76	10912.3	10854.6	11738.4	10365.2	11343.2	12809.6	11814.4	12198.4	12586.9	12379.9	12609.5	10600.2	11485.8	11491.3	10962.6	12119.3	12875	12802.3	13004	12241.1	12388	13289.6	12398.8	4	4.0576e-05
2.23	238.187		0	0	0	0	0	0	7528.96	3749.06	11446.4	7378.68	3109.41	7381.96	0	0	0	0	0	0	15064.3	8887.57	15018.9	10290.6	11096.3	14834.1	0	0	0	0	0	0	17976.1	11454.1	14989.7	17085	7722.38	12508.5	2	1.4481e-08
2.68	238.187		0	0	0	0	0	0	6342.95	2380.29	5864.63	2032.22	1380.81	4352.43	0	0	0	0	0	0	11664.9	4911.1	12790.1	5511.32	6664.86	5785.88	0	0	0	0	0	0	13584	11124.1	11525.9	7232.65	4673.84	6265.96	2	2.5445e-09
1.9	238.206		0	0	0	0	0	0	23710.8	17000.1	17454.3	30276.3	20543.6	19036.4	0	0	0	0	0	0	20052.1	21164.5	19262.9	22654.7	22473.9	21352.5	0	0	0	0	0	0	24995.6	23852.5	26178.4	18614.8	23443.2	20197.3	2	1.1726e-14
2.39	239.042		0	0	0	0	0	0	2810.53	2050.43	2573.32	3073.93	2442.14	2551.37	0	0	0	0	0	0	2553.88	2764.6	2215.9	3003.6	2819.31	2558.91	0	0	0	0	0	0	3036.59	2350.48	3195.07	2280.78	2500.16	2205.26	2	3.7184e-16
3.31	240.027		72999.7	60320.5	61414.6	40449.8	47781.5	40338.8	62126.7	64756.7	77507.1	34715.2	36381.2	48194.3	70540.4	71169.7	85532.5	50459.3	52380.2	41949.5	85748.9	75660.3	90918.8	53567.9	44888	33965.1	56774.4	64879.9	71884.6	36400.4	35362.6	29008	64424.1	59631.1	62318.9	29953.1	35883	32052.5	4	1.4419e-08
7.21	240.075		4731.46	3897.52	3949.04	4528.8	5137.24	5044.93	5125.62	5675.14	5907.94	5647.01	5054.99	4970.59	3884.34	4237.55	4365.1	5194.03	5266.89	5275.66	5691.66	6227.42	5422.02	5040.18	5095.7	5381.48	4134.85	4425.39	5050	4822.1	5527.33	5137.75	5255.46	5323.51	4939.61	5374.44	6047.96	5702.08	5	6.2979e-05
6.5	240.136		9583.79	9149.57	9525.56	9924.33	10297.8	10066.7	11549	11438.7	10943	11352.3	12075.6	11239.6	9283.62	8792.91	9744.87	9998.11	10991.6	10527.1	10870.1	10920.2	10123.1	11628.1	11479.6	11385.5	9003.88	10714.7	10043.8	11063.8	11548.4	11488.5	10984.7	11198.4	11321.4	10950.4	10990.5	10606.4	5	1.5035e-06
1.68	241.034		0	0	0	0	0	0	0	0	0	0	0	0	0	0	0	0	0	0	0	0	0	0	0	0	0	6751.17	0	7771.17	13014.5	10843.4	3676.8	1599.21	2471.83	6757.95	7845.06	7886.19	7	1.7126e-08
2.37	242.061		0	0	0	0	0	0	7669.85	5737.42	7308.95	12882.5	8216.61	8097.4	0	0	0	0	0	0	7493.64	7620.66	6615.12	9486.44	8793.94	8612.65	0	0	0	0	0	0	10635.8	7529.73	9329.73	7343.4	9669.36	7687.44	2	4.2847e-13
2.84	242.079		1204.69	1263.49	897.751	7129.42	7805.2	8082.02	2057.9	1874.22	1696.71	5579.01	7317.73	5456.12	1128.56	984.884	1568.47	9588.03	10225.9	10282.5	1483.4	1269.48	1198.52	9769.37	12229.7	13599.9	1949.01	1406.23	1877.16	9319.6	12133.2	12383.3	1761.06	1337.65	2223.45	9839.05	12725.1	16771.6	6	1.2852e-11
0.54	243.061		15865.4	14324.2	11976.2	25334.8	22431.5	29822.2	15101.6	10435.1	13771	27239.8	28662.3	21148.6	7547.51	14473.7	10418.7	18485.4	24292.5	33229.1	10120.6	13806.9	5190.21	14810.7	24844.7	34923.1	18976	20869.7	17384.7	35548.5	35584.2	37387.4	24022.7	17444.6	18263.5	29803.5	41724.8	39386.9	5	4.076e-06
6.63	243.09		2658.76	2542.82	2589.11	3283.83	3570.41	3423.67	3140.38	3571.18	3259.11	3729.59	3763.41	3535.54	2832.93	2855.11	3075.06	3446.51	3233.69	3562.93	3719.31	3820.17	3231.19	3477.05	4084.71	4054.05	2932.64	2945.84	3038.91	3242.03	3238.16	3478.98	3547.66	3794.46	3659.09	3471.54	3695.81	3894.81	5	1.4977e-06
0.74	245.089		18261	15432.1	16307.2	12879.9	6650.56	9023.76	9944.47	8329.84	11823.9	8630.9	9437.75	7252.44	14904.6	19220.2	29285.4	12769.4	9995.93	7867.47	8400.78	11279.9	8055.35	10909.5	9818.76	8206.38	17967.6	23940.8	19262.2	10087.3	10781.4	6813.1	14193.6	12975.4	10418.8	6365.41	7067.92	5314.23	4	2.4423e-05
0.73	245.089		18261	15432.1	11806.2	12879.9	6650.56	9023.76	9944.47	8329.84	11823.9	8551.51	9437.75	7252.44	14904.6	19220.2	29285.4	12769.4	9995.93	7867.47	8400.78	10980.7	8055.35	10909.5	9818.76	6570.76	17967.6	23940.8	19262.2	10087.3	10781.4	6813.1	14193.6	12975.4	10418.8	6344.54	7067.92	5314.23	4	7.2209e-05
0.96	245.253		0	0	0	0	0	0	10519.5	8937.04	9853.99	16504.2	10457.1	10206.6	0	0	0	0	0	0	9462.7	11114.7	9472.19	10711.8	12178	22730.2	0	0	0	0	0	0	21959.9	28703	15147	13295.8	17743.8	21324.2	2	8.0968e-09
3.55	246.045		0	0	0	31584.9	36191	41270.2	0	0	0	38610.4	35878.7	29469.9	0	0	0	39736.4	34122.2	50038.8	0	0	0	30148.3	40691.3	45904	0	1127.95	0	64097	59533.5	78971	1381.24	0	1776.3	57065.2	51724.6	68460.6	7	5.0104e-14
1.14	246.12		6748.63	5411.44	5092.32	6345.96	5610.94	6454.78	5316.88	4374.93	5203.62	5963.7	5229.97	5044.15	4296.32	6064.11	5457.08	7268.66	6542.39	6683.17	5344.42	5342.12	4760.9	5887.69	4962.53	5602.14	5651.26	6056.74	4625.58	8456.43	8786.08	8855.88	5501.26	4067.06	5152.87	5642.14	4977	4841.2	5	5.3138e-06
1.76	246.12		1686.53	1582.48	1344.22	5152.37	5578.81	5726.79	1611.28	1280.35	1488.48	5348.85	4258.32	3828.55	1163.77	2037	2204.44	5733.5	6010.96	6065.96	1224.54	1289.68	1077.12	4634.26	5326.39	5932.74	1992.47	1913.53	1337.71	6784.75	6907.27	7244.39	1354.21	0	0	6233.85	4622.22	5619.92	6	8.4913e-14
1.78	247.046		5370.12	3890.98	4438.88	4744.38	4991.96	4525.68	6763.59	6756.35	5893.9	3494.74	4597.2	4480.19	6310.49	5661.86	6706.28	5089.51	4842.79	4585.38	8077.97	7421.73	8278.94	6180.3	4750.94	5523.66	5572.52	6646.85	7279.95	5442.54	4924.52	4685.55	6599.2	5881.89	6762.17	4718.9	5944.92	5317.11	4	2.4206e-06
3.89	248.061		0	0	0	1241.66	2576.54	2918.16	0	0	0	2594.14	1035.17	2378.15	0	0	0	0	2540.03	2277.42	0	0	0	1913.58	2147.14	3549.52	0	0	0	4269.18	2480.99	6905.1	0	0	0	4380.5	1947.15	4500.42	7	2.2218e-05
2.85	248.078		40458.5	24097.9	21974.1	49762.9	30901.4	46773.4	64946.8	53487.8	65006.4	37220.6	26058.6	26097.4	16229.9	15650.6	9641.94	35421.8	39621.2	31210.6	29213.9	34701.7	30429.2	30669.5	20108.9	33252	49077.6	101097	69840.5	49090.8	37482.5	32868.1	87115.8	60626.4	87121.9	38402.8	79061.2	36441.2	4	8.4999e-05
2.84	248.079		11174.7	7571.76	6670.99	17854.2	12663.8	18030.1	28239.9	21459.9	26287.7	15967.4	11884.5	12380.1	5532.66	5835.81	3769.98	15168.7	16329.1	13529.2	13220.8	13707.4	13969.3	12640.2	10444.3	15912	14214.2	21553.7	20419.4	19750.6	16748.3	14598.6	31332.5	22232.8	33782.2	16320.3	28059.3	17850.5	5	2.2913e-06
2.64	248.119		0	0	0	9171.88	6540.77	10577.8	0	0	0	14008.8	6474.79	3471.3	0	0	0	7581.74	8640.02	11111.1	0	0	0	3885.14	5627.31	9016.74	1401.87	0	0	13294.5	15653.3	17300.5	0	0	0	6626.67	9232.46	10122.1	7	1.2091e-08
6.16	248.198		89662.1	102669	91356.1	85317.8	83686	79015.8	90497.3	95647.2	95274.9	81674.8	75975.7	83764.3	88556.2	83267.5	84753.9	86948.2	75082.9	82286.2	86887	87524.4	82003.1	72538.1	76585.7	75251.3	96918	90464.3	87511.5	83668.4	83934.3	80101.5	84459.9	84548.8	81806.4	75623.5	76153.1	76223.9	4	2.3088e-05
2.52	249.139		9310.97	7746.05	7608	14066.2	17893.4	13511.3	7691.66	5759.13	7457.97	6205.97	6920.79	7129.62	8015.18	8835.41	14425.2	17054.4	13952.9	13408.8	6464.35	5973.06	5209.59	11920.3	8147.31	7239.28	9513.64	12465.4	8313.46	18546.3	19679.6	15439.1	5620.67	3710.18	4884.09	6653.77	10995.3	7056.09	5	5.8518e-07
3.69	250.104		9010.48	9077.41	9850.82	8817.96	8006.04	8512.74	7215.44	7539.92	7009.58	6905.66	6234.73	6377.67	9405.09	8625.8	7887.92	8073.48	8393.33	7518.73	7338.56	8206.72	7239.71	6290.41	5974.52	6153.76	9307.77	9125.59	8083.52	8142.14	7588.73	7209.11	7569.63	7243.22	7336.16	6175.74	6071.21	5787.45	4	4.3237e-08
4.33	250.177		263386	255436	255156	233284	231523	226020	237863	249545	232946	221470	238400	224695	255860	237440	230848	227694	222368	231385	229842	244790	235513	199924	205535	215178	253059	244157	248701	228188	231102	227698	229690	258114	246126	212228	213112	216011	4	4.4432e-06
3.96	251.079		2776.93	2909.37	2474.49	8166.87	6903	7425.05	2175.99	2426.76	2583.02	10623.7	6464.98	7682.19	1693.83	2276.28	1877.46	6748.8	8807.12	7575.67	2355.61	2474.04	1896.63	5509.85	6734.18	5664.17	3049.63	4558.57	2903.22	9004.24	10463	9808.95	3152.76	2051.53	2670.94	7074.59	6778.93	6862.01	6	4.7979e-11
3.96	251.079		0	0	0	6122.91	4891.93	6864.89	1346.39	0	1368.21	11838.5	5281.93	6313.08	0	0	0	5977.09	7374.77	5493.58	0	1237.74	0	5237.25	7056.6	5178.47	1260.94	2421.31	0	9243.05	11057.2	10678.1	1488.28	0	1439.84	6817.39	7910.21	5304	7	4.0833e-09
4.59	251.101		0	1651.66	0	3585.23	4735.06	5087.48	0	0	0	2245.39	2008.46	3594.05	0	0	0	5361.63	3056.58	2663.31	0	0	0	6471.77	3669.08	3488.81	0	2533.08	0	11043.4	7767.04	7606.78	3749.82	0	1477.45	7426.51	11992	8772.59	7	3.2004e-08
7.74	251.152		10154.3	10112.5	8964.17	12299.6	11884	12276.1	12972.3	13054.5	12675.8	13622.2	13555.1	14206.9	10607.8	11832.5	10057.3	12537.7	12576.8	12072.5	12791	12492.1	12874.6	13824.3	14007	13477.7	11842.7	11832.3	11197.6	12516.2	13264.6	12366.7	13628.2	14138.3	13652	13544.5	13600.8	13927.5	5	6.2842e-10
4.33	251.18		27328.7	26405.5	27294.1	23843.8	24201.4	22129.5	24908.5	26173	24348.8	22274.3	23616.5	22589	25481.3	25404.2	24473	23373.1	23977.3	22612.7	23499.4	25860.6	26705.9	18202.4	22110.6	22172.1	26345.5	25303	25198.6	21425.7	22524.3	22446.6	24503.4	26418.1	24899	21490.8	21198.3	22369.3	4	1.0521e-05
5.86	252.1		7752.7	6781.22	6111.56	7222.54	7712.95	8124.86	8347.11	8488.74	8465.98	8504.01	7689.73	8658.96	6792.94	6509.12	6819.2	7933.44	8012.37	8151.35	9091.68	8263.08	8231.32	8696.55	8172.8	8531.66	6913.23	6754.02	8024.34	8041.23	7510.06	7915.07	8974.2	8478.46	8672.76	8302.38	9302.9	8802.78	5	5.165e-05
1.89	252.12		1.38855e+06	1.15986e+06	1.2636e+06	1.13485e+06	1.06581e+06	885525	1.0549e+06	1.06733e+06	1.3441e+06	838041	968995	1.00627e+06	1.16532e+06	1.28488e+06	1.21735e+06	1163228	1152590	1093914	992291	977624	987311	954151	956241	813363	1.37945e+06	1.3304e+06	1.29152e+06	1173850	1141628	1.01569e+06	1.15197e+06	947502	1.03091e+06	993156	921299	872119	4	8.2856e-05
1.58	253.153		43949.2	28020.6	35630.5	32996	28547.2	32951.1	31153.5	31883.2	38198.2	23777.2	24896.6	25226.8	46070.7	50233.9	66681.4	43696.3	38340.1	31776.6	49724.2	51022.4	55680.1	51425.2	39554.6	31865.6	33067.3	43789.1	34698.5	26883.4	29262.2	22936.2	30803.9	19523.9	33743.3	33809.4	24469.9	25719.7	4	9.9916e-05
1.03	253.183		0	0	0	0	0	0	5481.82	7105.51	13744.8	12911.4	10140.4	10250.8	0	0	0	0	0	0	7036.05	5118.8	6346.31	14352.1	10930	2810.68	0	0	0	0	0	0	4771.19	3339.65	7420.44	8409.11	3028.39	2721.94	2	1.0405e-05
1.06	253.193		0	0	0	0	0	0	5318.6	4222.73	0	5208.28	2518.58	1259.65	0	0	0	0	0	0	4199.66	6425.3	5614.17	1198.26	0	6195.26	0	0	0	0	0	0	12297.2	11592.8	11952.6	7720.84	11397.6	8501.4	2	5.7727e-09
0.82	255.074		32633.5	23882.5	27504.2	70595.6	61243	74558.2	14796	14639.1	17054.5	55731.4	55103.5	45067.2	20530.7	21337.8	29475	76321.1	70388.6	69621.5	13848.6	14079.1	13389.4	46574.6	41829.6	50632.9	16190.9	26590.8	19347.4	81421.9	68649.2	63908.8	16242.3	13399.9	18575.6	50933	53024.7	44083.8	6	1.045e-13
3.68	258.045		1943.85	1098.56	1319.78	4604.4	4653.17	5992.17	1301.27	0	1649.55	5499.84	4672.66	3257.08	0	1257.16	1268.79	5085.65	5402.41	7232.84	0	0	1002.82	4495.64	5534.99	6430.22	1238.06	1910.06	0	6558.59	8092.47	11239.4	1173.14	0	1300.54	7839.63	5133.1	9199.99	7	2.6782e-08
0.99	258.085		1687.33	2126.9	1352.12	4677.08	4051.6	4522.16	0	0	0	1559.41	2153.9	1111.35	0	1125.9	0	2044.53	4090.12	6023.21	0	0	0	1071.83	1342.31	1625.94	2631.44	1990.68	1600.75	6151.32	4485.31	3912.81	0	0	0	1730.28	1378.08	1486.85	6	6.0763e-08
2.1	258.111		0	0	0	2428.01	1627.14	3481.5	0	0	0	0	1082.77	1522.5	0	0	0	2165.98	3052.49	1838.61	0	0	0	1374.51	1779.53	1051.9	0	0	0	4257.69	3214.03	3143.7	0	0	0	4440.92	2891.53	3075.13	7	1.7659e-09
2.93	259.131		8515.17	11578.9	6216.78	641795	884254	765489	46388.8	9018.14	12855.5	366705	233657	529842	58865.7	13107.5	127089	639071	781297	470655	64713.3	17585.7	26140.1	772614	423154	470777	25158.4	66125.9	22029.1	708915	594566	601961	24726.4	16161.9	23261.5	239056	453741	422985	6	7.1433e-10
2.89	260.12		2707.56	2288.77	2093.06	5039.11	4082.23	5909.12	2709.62	2688.15	2692.91	5700.12	5833.01	3940.37	1944.1	1793.4	2102.47	5120.29	4403.02	4533.41	2246.46	2602.02	1728.34	4282.71	3960.36	3253.26	2785.87	4371.82	2989.54	5510.21	6716.82	4173.69	3540.43	2351.23	2930.07	3791.31	5689.12	5131.98	5	9.5719e-06
1.98	261.083		0	0	0	0	0	0	14304.8	14486.4	17979.1	67782.9	45327.7	41163.5	0	0	0	0	0	0	13435	9591.65	6586.85	40347	38505.1	35950.3	0	0	0	0	0	1065.19	34676.3	22775.4	27161.4	39269.7	48062.9	35371	2	3.7952e-12
1.98	261.084		0	0	0	0	0	0	1954.7	1917.33	2585.71	12193.6	7546.49	6968.91	0	0	0	0	0	0	2039.94	1673.59	1044.63	7211.95	6258.51	6228.08	0	0	0	0	0	0	4882.02	2873.71	3952.35	6347.02	8238.97	7296.66	2	3.1576e-11
0.93	261.226		0	0	0	0	0	0	15954.2	13621.6	15290.2	19876.8	14898.4	14912	0	0	0	0	0	0	20483	23266.2	22531.4	15220.5	17152.1	17917.7	0	0	0	0	0	0	25124.3	22798.4	24262	12406.5	12511.6	14845.2	2	5.9934e-19
0.72	262.134		0	3395.11	4012.94	12740.7	12541.5	10903.4	8927.85	8544.58	9875.41	12614.1	13295.1	13253.1	6242.03	6484.31	6482.96	11111.7	11748.7	12936	9221.92	13093.7	10061.3	13011.4	16524.2	14951.8	11107.5	9827.46	8875.79	12941.4	11180.6	10666	15072.7	11803.3	11102.8	15449.1	12677.8	13355.5	5	2.6579e-08
0.72	262.134		0	3395.11	4012.94	11318.7	12541.5	10903.4	8927.85	8544.58	9875.41	12614.1	13295.1	6921.37	6242.03	6484.31	6482.96	11111.7	11655.3	11599	9221.92	13093.7	10061.3	13011.4	16524.2	14951.8	11107.5	9827.46	8875.79	12941.4	9871.23	12615.9	15072.7	11803.3	11102.8	15449.1	12677.8	13355.5	5	2.2603e-06
0.71	262.134		0	3395.11	4012.94	12740.7	12541.5	10731.5	8927.85	8544.58	9875.41	12614.1	13295.1	13253.1	6242.03	6215.43	6482.96	11111.7	11748.7	12936	9221.92	13093.7	10061.3	13011.4	13919.9	14951.8	11107.5	9296.02	8127.95	12941.4	11180.6	12615.9	15072.7	11803.3	11102.8	15449.1	12677.8	13055.7	5	2.0641e-08
5.6	262.141		8691.36	8963.28	9452.83	7485.46	7709.05	7020.94	7926.75	7165.71	7470.71	6653.2	7551.77	6358.08	8887.13	7767.92	7563.53	7664.54	6513.48	7230.76	7515.04	7985.51	7980.13	6243.21	6544.68	5442.35	8558.75	8539	8276.6	6970.93	7385.09	6520.38	7687.25	8278.83	7823.35	5851.42	6915.1	6448.81	4	5.9798e-06
0.4	264.008		7831.93	6797.25	10614.5	7360.2	7217.26	8320.31	7565.69	8743.39	9876.55	8472.75	8628.78	9240.36	13332.6	11757.9	14759.5	10102.1	8230.59	8678.63	14516.1	12777.2	13328.9	11110.5	9199.04	9984.07	7415.65	10604.2	8087.5	9299.16	8754.93	7428.66	7787.4	5454.81	7156.42	5974.4	9421.36	8712.64	4	2.9836e-05
3.53	264.056		0	0	0	2403.96	2943.99	3006.52	0	0	0	1738.39	1520.56	1378.16	0	0	0	2590	2768.8	3314.36	0	0	0	1694.41	1460.22	2840.58	0	0	0	4708.03	4374.66	8202.21	0	0	0	3627.53	3760.16	4831.07	7	1.5897e-09
4.54	264.067		0	0	0	23499.9	26509.5	51144.6	0	0	0	46780.5	27646.7	15721.3	0	0	0	33877	45549.8	49449.6	0	0	0	32598.3	39168.6	53065.7	0	0	0	38656.4	62972.1	58470.4	0	0	0	23029.4	40409.2	50852.1	6	6.8305e-08
1.48	264.132		0	1494.98	0	6336.05	5043.44	6600.27	1569.18	1577.11	2248.03	8109.87	5852.71	4963.02	1100.95	1824.59	1308.14	6051.98	5136.79	5842.02	1691.99	2113.7	1624.39	5302.65	5679.87	5247.98	2611.55	1885.91	1343.76	7072.88	8209.33	7046.64	2057.39	1625.18	1355.03	4676.4	5623.63	4444.17	6	4.0848e-11
4.98	265.117		14120.8	16396.7	0	21888.7	34264	26958	8879.67	8131.44	16444.5	16168.6	15526.8	26898.3	0	0	13651.2	24505.2	32739.4	28686.9	18382.5	11039.6	12513.3	32823.3	28154.1	26819.4	14892	12666.2	17213.3	58312.3	28383.3	52828.9	19305.2	7872.48	14779.2	40515.9	45699.8	47086.6	7	2.3163e-06
1.87	265.141		7877.44	7633.61	8473.16	7156.34	7229.96	8252.2	8328.23	7867.74	6040.9	5897.51	5913.69	5753.53	8043.14	7600	7001.81	6686.3	6906.95	5764.01	8119.3	7283.36	7710.7	6248.36	5013.2	5099.13	7342.12	7887.67	7676.4	5769.1	5979.59	4911.63	6912.61	6756.88	7276.04	3918.4	4650.82	4002.53	4	5.9142e-07
7.1	266.151		1696.58	1512.5	1369.89	1660.22	1203.78	1428.04	4479.17	4256.57	3949.44	4700.09	4980.6	3961.07	1279.97	1199.91	1391.71	4214.18	3366.76	4273.19	4933.91	4588.03	5431.96	3762.27	4313.52	4237.9	1178.25	1636.08	1506.58	3852.55	4522.87	3543.32	3826.72	4135.58	4671.46	3752.25	4471.97	4191.1	5	2.1162e-12
6.12	266.188		71085.6	67827.4	69291.1	64888	61546.3	60132.3	63922.6	64065.4	60523.3	56390.3	58047.4	55685	66633.8	63945.4	63034.1	59788.1	59632.6	60296.9	60504.2	64580.2	62214.8	56193.8	57034.8	54939	68767.2	65562.4	65998.3	60054.7	58499.3	57492.2	64262.9	63190.7	62592.2	56944.3	56128	55100.7	4	3.2637e-09
1.9	270.141		0	0	0	0	0	0	2424.53	2238.03	2883.1	9597.94	7401.18	5918.22	0	0	0	0	0	0	1647.12	1397.51	1300.53	5777.37	5764.68	6050.38	0	0	0	0	0	0	5123.89	3129.99	4331.43	5366.88	6779.49	5309.34	2	5.1086e-13
1.9	270.143		0	0	0	0	0	0	15532.1	14739.8	18211.6	65795.5	46370	40273.7	0	0	0	0	0	0	14228	10455.6	6097.2	38222.5	34735	32215.7	0	0	0	0	0	0	35564.4	24135.4	27717.9	39717.3	43628.1	31990.1	2	2.7835e-12
4.33	272.159		152212	151688	153075	134746	130278	123445	135227	144433	136734	124231	128958	124570	149073	132703	130023	127480	124217	126023	134249	137488	131421	112928	113765	118499	147061	140767	148016	124633	126235	123221	126803	147867	144311	118445	116302	122015	4	7.4827e-07
2.1	274.11		4713.19	4306.58	5382.49	11634.3	12915.5	12355.3	7631.74	8323.32	10360.5	12361	12751.7	15239.2	4885.48	7011.38	5263.32	13212.8	18516.8	13553.6	8746.97	7150.5	8487.58	16298.4	16914.8	19001.2	7687.16	9962.76	8192.61	16573.7	12479.6	12359.8	10980.6	6980.01	11869.1	13574.2	10838.9	11362.7	5	1.126e-07
0.81	274.134		0	1259.54	0	5363.91	4762	4371.24	7282.18	6654.44	8014.71	8138.23	8008.2	7625.15	0	1020.81	2532.43	8181.38	7420.22	6076.9	9491.83	10263.6	8682.07	9260.69	9606.88	9817.37	2884.65	7027.21	3459.34	6495	5425.09	4936.79	10631.8	9356.38	9391.16	9284.1	9887.79	8082.03	5	1.2134e-10
0.97	274.994		9645.1	9379.67	8848.77	7040.08	9376.83	8319.44	7748.73	7636.82	7793.75	6825.73	6944.54	8013.16	10174.6	8688.31	9590.22	7636.87	7248.74	8188.7	8909.82	7628.37	8880.46	8494.07	7420.36	6805.52	8475.36	9238.55	8720.68	6833.61	7618.44	7834.85	7322.38	5461.16	6711.94	5880.74	6324.41	5693.69	4	6.4755e-05
3.76	275.072		0	0	0	4367.01	6359	9700.41	0	0	0	6453.12	6747.32	4797.48	0	0	0	7335.39	7150.76	10025.7	0	0	0	4848.94	6867.06	8664.42	0	0	0	10967.4	11230	14529.4	0	0	0	8557.35	8156.33	14175.9	7	6.0751e-10
3.53	275.072		0	0	0	4189.51	5886.98	5287.63	0	0	0	6399.32	4379.12	3470.24	0	0	0	4020.66	4403.54	6158.43	0	0	0	3550.38	4976.81	6544.21	0	0	0	7615.85	8924.66	11567	0	0	0	8250.5	6578.83	9258.97	7	3.0831e-11
3.59	275.072		0	0	0	4061.42	5506.87	4982.53	0	0	0	4849.8	4648.89	3620.18	0	0	0	3764.78	5224.11	6100.74	0	0	0	3599.52	4638.9	6293.55	0	0	0	8224.86	8974.09	9805.24	0	0	0	7780.71	6083.01	8303.54	7	7.8865e-14
1.26	276.112		0	0	0	0	0	0	7132.44	9326	9575.61	4901.83	3456.84	5873.78	0	0	0	0	0	0	17073.7	13636.6	16603.2	6161.72	6172.77	13127.6	0	0	0	2163.52	1029.59	1504.07	11290.8	10530.7	9826.08	5831.19	6347.97	5213.57	2	5.988e-12
5.52	276.12		49554.2	48240.1	46449	41722.2	40313.2	38877.1	45968.4	43704.8	43458.5	39260.4	36357.9	38380.8	45245.8	43512.9	44491.5	38585.7	41921	40262	45244	45782.1	46773.7	37088.1	37151.5	37225.2	44122.4	45739.6	46078	38681	35541.5	37906.2	45382.3	43106.6	43846.5	36602.2	34638.7	34417.4	4	7.622e-11
1.3	276.15		5100.58	3592.94	6312.87	20132	25253.4	26749.1	7917.05	6638.82	11512.3	24363.6	24207.4	25933.9	6157.78	9691.6	17799.1	27172.4	24812.7	24737.1	14821.8	10139.2	9971.63	36425	28356.2	22742.7	7880.09	13317.6	8233.18	19591.7	23680.3	21025.7	11484.6	5229.43	12418.8	24535.9	21744.5	16265.4	5	1.2141e-07
2.93	276.158		0	0	0	3364.71	5454.68	4674.76	0	0	0	1903.92	1099.77	2947.89	0	0	0	4074.25	5338.42	2257.82	0	0	0	4977.99	2457.1	2535.47	0	0	0	4558.2	3786.07	3807.13	0	0	0	1339.19	2986.97	2830.11	6	5.2668e-08
6.92	276.173		11797.4	10470.5	10743.3	12097.8	12561.9	12606.9	13795	13844.1	14333.1	14157.5	14092.9	14982.7	10898.2	11036.1	11260.1	12453.9	13112.5	13247	13646.9	13599	13955.8	13897.5	13511.2	14624.2	11701.9	11695.8	13053.3	13295.6	12974.1	13442.5	13501.6	13661.1	13627	14226.6	13710.3	14630.1	5	7.2587e-09
6.22	276.193		11524.6	11749.4	12146.2	11439.5	10250.4	10690.3	14224.3	13359.4	13645	14440.4	13974	11711.1	11301.8	10987.9	9975.36	13259.8	12529.5	13244.8	13583.9	15357.9	13087	12217.4	12892.1	12682.2	11051.3	11163.4	11647.2	12829.6	12012.4	12037.2	14985.2	15423.3	15458.6	12631.7	12829.3	11939	4	1.1355e-06
6.36	276.193		37795.2	36838.4	35180.2	30451.5	29994.2	28779.7	32095.5	33075.6	32441	28398.2	28798.3	27877.7	35623.5	32023.1	30881.5	32550.6	32321.7	31868.5	33072.7	33821.7	31349.7	26604.7	26936.4	25915.4	33675.6	33050.3	33518.3	32179.4	33004.7	33327.8	32039.4	31742.5	31770	28312.1	27420.7	27327.9	4	1.1689e-09
0.92	276.27		0	0	0	0	0	0	11355.8	7837.64	12325.8	13701.8	9909.3	11258.9	0	0	0	0	0	0	14485	14493.1	15020	11937	13430.5	13098.1	0	0	0	0	0	0	15816.5	13100	15108.4	8488.56	10041.7	10740.4	2	1.7354e-16
7.78	277.168		11853.9	11676.5	10991.2	13549	13915.8	14396.1	13984.4	15611.8	15679.2	15551.6	16785.4	15873.3	11097.2	11741.9	12450.7	14843.7	15094.8	15454.3	15093.3	14594.7	15882.3	15826.1	15644.2	16014.3	12786.3	13371.5	13317.6	15690	14374.6	14961.7	16074.2	15251.5	16098.8	15736.2	16611.8	16774.9	5	1.1373e-09
2.65	278.126		0	0	0	4317.04	4655.03	6130.33	1160.88	0	0	4245.52	3807.36	3753.66	0	1074.95	0	5689.2	5203.57	4775.86	1387.23	1291.22	1373.42	5864.11	4382.76	5883.92	1019.43	0	0	6463.35	5261.13	4070.53	1525.58	1678.05	1163.86	3641.02	6503.59	5332.2	6	2.1082e-10
2.92	278.127		8835.78	9065.01	10042.9	8667.8	5842.4	9225.55	11278.8	8173.88	10257.6	5961.72	5842.35	5127.41	12798.7	13057.8	12225.7	7695.72	11124.9	5687.31	14138.1	15744.3	13648.8	10630.9	6183.08	6451.27	8903.24	10325.5	10025.4	6596.65	7677.85	2988	14382.5	14778.3	13323.2	4713.82	10692.6	5900.86	4	2.3257e-05
2.89	278.128		8815.3	7063.15	6071.67	12954.5	13252.5	16540.9	8150.66	8063.92	7172.31	16008.7	14586	12928.5	6204.38	6989.11	9145.87	13844.5	11124.9	13891	10080	6357.64	5781.71	10630.9	10190.2	9035.04	8544.27	11909.7	7535.69	16143	18878.2	12578.2	12013.6	9410.77	10766.2	11119.9	18441	13742.3	5	5.3107e-05
2.52	278.135		3768.03	5215.47	3359.64	12630.7	11534.7	11131.6	2814.16	2017.45	1923.2	7331.62	7043.62	5646.91	2800	3777.37	1284.44	13288.5	8784.31	8388.18	2728.35	1703.95	1508.47	6343.18	6209.53	4395.4	2879.81	7155.64	2054.04	11344.6	12993.9	15429.5	3312.12	2591.97	3024.13	7439.98	5816.82	5434.19	6	8.164e-09
2.21	280.061		0	1279.55	1104.74	7438.19	9089.45	14852.7	1309.84	1208.85	1466.38	16236.8	10894.4	8791.43	0	1154.62	1098.88	10085.5	19547.1	15118.3	0	0	1178.15	11508.2	14374.8	17245.7	0	1319.79	0	10829.5	14263.3	19057.1	0	0	0	12595.7	9036.35	16101.8	6	3.5014e-08
2.21	280.062		0	0	0	5169.94	7622.09	11190.4	0	0	1054.69	12426	8399.56	7509.11	0	0	0	9065.01	16436.3	12732.3	0	0	0	9581.02	12857.5	17386.2	0	1224.17	0	10776	13093.8	20104.1	0	0	0	10860	8517.62	14832.3	6	4.0045e-08
1.33	281.129		0	0	0	4573.1	7004.08	8974.6	0	0	0	7963.4	3703.11	2737.77	0	0	0	5104.12	5223	6292.53	0	0	0	3405.16	3950.89	5850.7	0	0	0	12486.7	15021	20162.2	0	0	0	5652.74	6851.66	10779.9	7	2.209e-09
2.1	282.106		8149.93	7890.75	5895.67	12807.6	11464	12862.8	8900.56	7154.93	9261.9	17861.6	12577.2	12002.7	3174.46	5040.15	3795.88	9894.63	11989.5	11618.8	5781.86	6751.11	4583.18	8913.34	12121.9	8801.42	7970.79	8324.86	6094.21	10821.7	12490.9	10636.9	10531.1	8102.96	9503.95	10606.5	9812.63	9054.84	5	1.5298e-06
0.75	283.19		0	0	0	0	0	0	6498.93	6605.89	6916.13	4119.6	4564.75	6587.22	0	0	0	0	0	0	7840.45	9043.37	8672.64	4604.83	5528.93	6119.06	0	0	0	0	0	0	8495.68	8644.94	6816.6	3781.82	3497.54	2389.07	2	8.9219e-16
0.78	283.19		0	0	0	0	0	0	6498.93	6605.89	6818.29	6235.24	6461.56	5100.89	0	0	0	0	0	0	9123.22	9043.37	8672.64	6288.22	6296.39	6119.06	0	0	0	0	0	0	8495.68	7862.13	7388.85	6642.61	5251.72	5918.84	2	3.2981e-21
1.61	285.084		6022.08	8060.51	6470.29	12058.1	14608.4	10834.5	4845.62	3026.35	4524.92	11968.2	10066.5	10924.9	6421.98	5558.94	16124.5	6887.67	8917.28	8015.52	7283.9	2744.98	5081.25	6618.62	5254.97	4027.76	0	7926.24	2757.33	13968.5	20397.2	16162.6	3365.83	2524.48	3245.48	6153.18	5810.59	6246.08	5	3.0742e-05
1.74	285.131		16908.6	13366.7	10533.2	102645	101196	129321	21522.9	13963.9	22782.5	126848	88094.1	94201.6	9679.69	9426.03	15354.9	145800	129349	98601.8	26626.6	17188.8	17569.5	118991	124152	94363.8	9908	34459.4	10377.2	158967	134516	122589	36462.2	10326.7	27218.2	121720	135473	86561.9	6	4.7848e-11
1.76	285.132		2736.58	2202.92	1977.83	11488.9	12559.7	14087.5	3881.04	3313.03	3921.91	14855.6	11578.7	12370.5	1403.69	1780.49	1921.79	16935.8	14873.1	11926.7	4959.6	3501.93	3555.49	13640.4	16789.2	15788.7	1772.46	5379.34	2383.34	2708.87	15503.6	15680.4	6425.54	3004.59	4962.52	17036.7	15860.9	13025.6	6	3.0438e-07
1.75	285.132		2736.58	2202.92	1977.83	7214.04	12559.7	8241.3	3174.89	3313.03	3921.91	14855.6	6521.36	7925.22	1403.69	1780.49	1921.79	11430.7	16319.4	11926.7	4959.6	3501.93	3555.49	13535.2	16789.2	15788.7	1772.46	4437.66	2383.34	15941.5	5204.17	10949.6	4105.49	3004.59	4114.64	17036.7	15860.9	9281.6	6	3.9113e-06
1.76	285.132		2736.58	2202.92	1977.83	11488.9	11584.6	14087.5	3881.04	3313.03	3921.91	14855.6	11578.7	12370.5	1403.69	1780.49	1921.79	16935.8	16319.4	11926.7	4959.6	3501.93	3555.49	13640.4	11637.8	15788.7	1772.46	5379.34	2383.34	18946.2	15503.6	15680.4	6425.54	3004.59	4962.52	17036.7	15860.9	1732.95	6	1.9014e-06
1.27	285.168		0	0	0	0	0	0	4503.35	5855.71	4414.77	3220.07	2606.59	3693.97	0	0	0	0	0	0	10292.5	7475.21	9490.72	3259.53	3774.81	8109.85	0	0	0	0	0	0	7117.83	5350.1	6659.83	3366.06	3490.95	2956.65	2	8.0957e-11
2.62	286.068		30939	26904.9	26942	30076.1	27931.2	33622.9	25079.8	22190.7	18270.4	27559.5	25162	25730.5	24641.1	30258.6	36570.7	39332	51105.8	44393.3	32915.8	31917.8	31479.1	36662.8	33086.5	39013.1	29826.9	34176	29956.8	28358.1	22319.3	25232.4	22953.4	18404.3	23926.2	27355.1	23414.2	20706.8	4	2.5841e-06
0.4	289.944		21667.1	20441.8	18268.3	23275	23477.1	22307.2	24581.1	22839.7	22438.8	22144.4	23255.7	22584.1	17495.9	18401.4	15980	21549.2	23729.4	22181.1	17913.5	19604	18870.7	20041.6	22090.3	24171.7	22274	21564.3	22569.8	23045.6	23365.5	24494	22997.4	25092	25493.1	24866.1	22749.8	25215.6	5	4.7693e-06
4.51	290.035		0	0	0	1692.76	2416.05	2032.44	0	0	0	2065.13	1132.2	1082.21	0	0	0	1775.62	2534.25	2936.1	0	0	0	1292.65	1222.12	2317.34	0	0	0	4129.48	5152.8	9396.11	0	0	0	2763.89	2620.92	5696.25	7	1.6964e-06
4.1	290.099		3817.69	2278.19	2640.01	4416.59	4628	5938.5	3285.86	2535.07	4256.07	5524.86	4099.75	3704.72	2410.12	3076.71	3441.78	5576.57	5781.05	5570.86	3393.69	3130.2	3373.68	6897.33	5541.68	5229.29	3541.23	3464.81	2789.65	6163.04	4959.08	5289.51	3700.01	2217.69	3407.62	4968.52	6077.92	4661.01	5	2.2567e-05
1.04	290.13		427.003	0	0	4244.86	4873.83	6195.04	15592.9	16738.9	26797.6	9194.44	15797.2	22616.8	0	488.294	0	0	0	0	32474.1	19291.5	21982.3	32518.7	16845.5	10122.3	0	5615.51	525.03	25158.7	29590.2	32629.6	6605.89	6686.22	11222.4	5846.86	4513.56	0	5	4.8012e-07
1.06	290.143		0	0	0	0	0	0	57964	55254.7	52716.7	34546.9	33624	32681.9	0	0	0	0	0	0	85162.1	98748.3	116258	0	41683.3	74140.9	0	0	0	0	0	0	110515	101915	100121	40160.9	79009.5	16632.8	2	6.6794e-09
3.16	290.166		13705.4	11994.7	9821.5	19174.9	16174.9	18601	11999.9	11151	13245.3	20257.1	16469.7	13426.8	8650.31	9877.74	6966.64	15925.7	15136.4	15984.6	7442.09	9245.42	6484.44	10867.8	14387	15056.6	12280.2	16812.5	10742.3	21721.8	22695	16957.5	13064	11007.3	11944.8	12506.7	17840.6	13166.5	5	2.0271e-05
5.37	290.172		7344.75	7230.94	7695.64	6296.1	6612.27	6199.93	7037.01	7326.15	6996.12	6187.16	6563.71	6069.58	6697.24	6490.96	6302.27	6710.68	6163.18	6414.87	6545.2	6421.24	5834.15	5661.18	6226.3	5838.01	7167.09	7106.17	7213.13	6917.69	6701.88	6302.26	6561.92	6685.3	6563.68	5535.49	5892.36	5531.66	4	3.5005e-07
0.92	291.124		4229.68	6985.58	3875.78	75243.8	50374.1	65140.3	6239.83	3418.53	4781.17	69878.9	53612.9	58008.2	4174.75	5274.82	1963.76	82551.6	78988	68455.2	4526.61	5711.01	4619.39	40321.6	69149.7	52754.6	4290.47	10711.1	6394.61	76128	64931.6	66120.3	12916.9	4593.89	11271.3	63838.5	50387.4	46043	6	8.0571e-13
0.62	291.16		0	0	0	6469.07	4902.47	6530.44	0	0	0	4994.72	4684.42	4210.74	0	0	0	7118.15	6303.61	5350.84	0	0	0	3722.34	4789.59	3244.22	0	0	0	5846.58	5996.27	3761.7	0	0	0	5896.29	6427.79	3563.89	6	3.4048e-12
2.8	292.071		7366.68	6147.05	7336.74	4529.24	4516.51	5642.55	6238.72	6105.13	7450.95	4757.87	4386.74	4005.1	6726.6	9388.73	8395.64	5701.93	6525.82	6030.53	8172.19	7103.51	10260.4	6355.17	6406.03	5938.74	5956.55	5983.83	5703.33	5882.93	5200.51	4750.53	5165.85	3973.57	6389.21	4335.39	3614.71	4455.05	4	2.6734e-05
3.33	292.108		3228.03	2978.89	2807.34	5693.15	5304.36	6188.54	3036.57	2559.53	4213.67	6477.14	5031.54	5071.08	1945.61	2843.79	2370.51	5652.03	6023.94	5170.33	2952.41	2396.37	2230.6	5413.61	5168.57	2847.84	3572.97	4935.15	3097.4	4837.44	7001.31	4692.4	3165.94	2400.24	3565	3998.9	4463.64	3140.23	5	4.8149e-05
1.5	292.108		0	0	0	3187.81	4362.82	3864.41	0	0	0	5032.16	3673.49	1916.73	0	0	0	2743.65	4279.34	5516.82	0	0	0	1963.27	3291.11	5918.31	0	0	0	5001.73	7581.61	9145.28	0	0	0	4861.63	3831.09	7742.86	7	2.1532e-07
5.22	292.188		98082.4	96273.4	95778.9	89159.8	86984.5	81960.7	84165.1	90602.8	86270.5	78036.1	81950.2	80644.2	94866.6	90387.3	84242	83912	78869.8	84498.9	90904.8	88394.9	88881.2	74653.7	77170.9	80394.5	84318.8	92312.6	87388.4	87901.2	80658.2	80596	85830	91867.8	85037.5	76967.6	75961.6	79503	4	1.6056e-05
1.6	293.11		0	0	0	8964.17	11021	7942.09	0	0	0	5624.88	4229.77	2265.64	0	0	0	0	0	0	0	0	0	0	0	0	0	0	0	0	0	0	0	0	0	0	0	0	6	4.3385e-13
2.36	294.121		2806.05	2099.05	3264.92	1927.44	2378.37	2252.87	2463.43	2326.4	3038.39	1735.75	1660.37	2241.35	4746.07	3636.2	5219.78	2850.34	2409.35	2113.54	4457.95	3004.87	3990.9	3364.08	2400.54	1905.45	2199.42	2898.06	2583.85	2102.1	1390.56	1107.71	2338.5	1889.4	2122.6	1359.85	1819.19	1164.94	4	1.165e-05
2.7	294.131		1876.91	1689.7	1212.69	3299.51	3127.19	2525.25	1297.69	1615.04	2960.88	4140.99	4151.83	4418.05	0	1229	1687.36	3405.69	3949.2	3632.46	1513.48	1333.33	1379.34	3877.47	4162.74	3180.16	1764.6	2649.59	1757.21	4973.67	5399.5	4183.12	2609.01	1679.07	2317.14	3931.11	3547.43	2991.16	5	6.167e-08
1.29	294.158		0	0	0	2628.31	2804.67	2935.69	0	0	0	3265.95	2162.67	2108.02	0	0	0	3255.24	3262.13	3212.91	0	0	0	2735.44	2862.85	3170.1	0	0	0	2941.32	4302.88	4252.73	0	0	0	2885.32	2166.97	3367.41	6	9.2693e-14
2.19	296.145		30949.9	21522.9	25865.8	22508	17158	22942.8	30516.3	19794.8	23635.6	20054.9	23163	16969.4	25200.6	32844.7	34998.3	22715.9	20071.3	17799.1	31848	36282.7	30691.7	26082	20575.1	22296.8	31010.9	31552.5	28571.8	15695.2	14508.9	12569.7	23325.1	22000	26706.8	19037	11361	14554	4	1.7478e-05
2.43	297.088		33520.7	26583	29171.9	45464.1	48720.1	49699.7	23540.6	27290.9	30106.5	37034.3	38445.9	32190.3	25207.9	26770.4	28712.3	41019.5	41928.9	50879.4	23423.7	25071.8	23290.9	32165	33776	35803.6	26644.8	30960.7	28997.9	59746.2	68745.9	71364.2	20697.8	20814.1	28525.8	48261.6	33314.2	38851.4	5	2.1966e-10
1.01	299.187		0	0	0	0	0	0	47329.3	40845.1	68013.3	48156.2	44554.4	46719.6	0	0	0	0	0	0	76149.9	62611.9	83759.5	81111.7	53205.9	45232.7	0	0	0	0	0	0	46271.2	34700.2	53082.3	39574.7	42807.1	20201.1	2	7.4894e-11
2.77	300.083		62247.4	60817	22010.8	230015	231186	240023	68237.2	52180	81065.4	205663	210220	243424	12706.1	18804	15190.8	272597	229000	198490	55397.1	34132.7	35717.5	224148	187492	160047	27684.1	70504	27880.7	105907	113650	126262	74923.4	33108.3	61379.9	89536.1	97109.5	76101.1	6	1.0942e-12
2.77	300.085		59328.3	54147	20945.4	260186	283697	314638	81067.8	64540.4	104764	282654	292417	345599	14557.2	20402.7	21011.9	368084	309509	255572	70624.1	44157.8	47438.4	337830	284453	252673	28315	73079.7	29895.1	137789	153808	171680	83307.6	38888.5	75855.6	130514	136742	111888	6	1.1655e-12
3.46	300.085		2998.44	2668.55	0	19129.5	22502.8	30883.5	13643.5	9663.58	12331.3	34701.4	38550.8	35625	0	0	0	29105.3	21272.7	25176	6967.22	6021.43	5431.15	31614.8	37038.3	41560.1	4213.16	25162.6	6428.97	54627	51715.7	46943.4	47478	15094.8	39980.4	55060.1	83981.9	53994	7	3.2843e-08
3.16	300.094		0	0	0	1009.21	1875.05	1882.17	0	0	0	2362.2	0	1189.23	0	0	0	0	1180.37	0	0	0	0	1279.45	1588.13	1576.47	0	0	0	3408.17	4098.64	5864.22	0	0	0	2958.83	2349.07	6267.29	7	3.0382e-06
1.68	300.097		7397.26	6265.66	7692.8	8555.08	8108.02	9127.16	10081.1	8814.2	10539.3	8326.77	8042.93	9180.82	9444.62	10153.9	15751.4	12133.4	11071.7	9219.7	15604.8	11985.7	16226.4	12768.4	10030	9048.28	6524.26	6609.68	8649.79	5369.52	6464.9	3482.95	7616.91	5505.74	7980.05	4904.41	4465.15	5013.34	4	8.6848e-06
0.69	300.106		3452.99	2628.12	2811.91	9526.99	6225.71	5690.35	4918.12	4987.79	4848.92	8097.03	8158.88	6383.39	2073.35	2261.79	1316.18	7581.28	7040.35	6755	2770.96	3021.36	1825.39	5125.97	6045.01	5510.34	5886.96	8898.09	5649.14	9144.74	8037.09	6923.11	7491.38	5865.14	6923.29	9307.91	8416.3	5512.44	5	2.6057e-06
1.68	302.076		9710.46	8239.57	9680.17	8248.95	6487.28	7858.21	8673.03	6236.97	6997.24	6594.58	6388.9	6032.11	7756.63	10935	11357.5	6991.1	8144.74	6903.92	10407.9	9139.04	8255.31	7248.21	6178.62	5892.69	9539.25	7037.71	8262.44	5407.15	3314.03	3163.57	8108.84	7352.04	6529.83	4100.51	3755.87	2723.73	4	3.8654e-06
3.74	302.126		1113.49	0	0	4302.74	4071.88	7104.44	1565.63	0	0	9466.5	6744.96	4089.75	0	0	1740.45	3884.24	2780.96	3300.51	0	0	0	5280.89	3709.06	4770.72	0	1574.14	0	5373.77	8575.25	5013.35	0	0	0	4430.83	11196.2	5581.83	7	7.4023e-06
3.91	303.067		0	0	0	17644.4	24761	26170	0	0	0	37349.8	24249.5	17943.6	0	0	0	17552.2	22757.1	23348.5	0	0	0	18950.7	21901.7	29553.8	0	0	0	29295.4	36948.9	42459.3	0	0	0	39876.5	37349	43744.6	7	5.7305e-12
2.78	303.121		0	0	0	4098.3	4030.38	3715.78	0	0	1165	3652.08	2447.12	2051.18	0	0	0	2363.12	4137.13	4763.53	0	0	0	2474.26	3026.36	3804.07	0	1261.52	0	5070.26	5455.53	6465.29	1363.1	0	1598.97	3904.88	4613.91	5324.93	7	3.3736e-10
1.89	305.031		5413.48	4816.91	4648.85	4032.73	3872.55	3258.02	3937.76	4631.79	4653.46	3110.9	3538.73	3674.89	4546.12	5080.58	4411.82	3828.12	3693.91	3592.9	3515.24	3717.33	4011.99	3572.41	3471.91	3123.3	4571.42	5059.28	4729.52	3296.68	3358.08	3137.48	4405.54	3951.49	4204.7	3483.04	3228.17	3190.43	4	3.4214e-07
0.7	305.999		9593.29	11052	9343.33	11279.1	10084.6	11123.6	12130	12041.7	11756.9	12609.6	12504	11503.3	7495.31	9464.17	9000.56	11166.6	12975	11119.9	9424.73	11268.3	10638.4	10418.9	11523.3	13077.8	11484.1	12389.2	12356.6	11673.1	10561.7	11872.3	14179.9	13951.5	13074.3	12980.9	12620.3	12270.8	5	3.0681e-05
3.98	306.167		66601	56297.5	61993.3	53270.2	40765.1	57633.2	58561.9	39374.2	38937	39562.3	37509.2	33802.2	65979.4	77535.3	68336.5	58924	55291.2	51219.5	67608.8	72356	70589.5	51414.9	47656.1	51635.2	59561	57243.3	54188.9	46355.6	37269.2	38322.3	50077.7	42284.9	45466.8	43361.2	33862.3	34579.1	4	6.5067e-07
2.86	306.168		0	1168.33	0	4726.79	7994.78	4838.75	0	0	0	1387.97	0	2156.32	1373.36	0	0	2606.08	4379.29	1831.87	0	0	0	0	0	1680.33	0	3425.12	0	6832.82	3799.21	5696.28	0	0	0	0	2650.54	3053.5	7	1.5935e-05
3.13	306.168		1591.84	2104.71	0	29754.2	41904.4	37794.8	4860.54	0	0	17439.6	14720.5	14824.2	5498.29	1042.24	4915.14	27350.5	38860.6	31750.3	2117.15	1583.7	1571.46	20895.4	13654.2	26902	3882.06	6448.04	2541.47	44219.4	42342.9	50365	3297.21	1999.02	2647.82	17556.4	20114.8	26789.3	6	1.0056e-12
3.64	307.104		0	0	0	7585.56	8866.24	13318.3	1089.74	0	1552.8	14389.3	7759.88	9687.84	0	0	0	15146	10016.4	8856.26	1168.18	0	0	13121	10440.1	9054.45	0	1403.78	0	14097.2	11176.7	13581.1	1339.06	0	1411.26	8701.38	7686.48	7050.51	6	8.5482e-10
3.64	307.105		1284.2	4750.31	4775.19	17789.4	19296	30426.3	3396.15	2020.05	4060.61	29796.6	21290.9	24917.3	5917.23	6121.2	8522.45	36513.1	23567.5	20896.1	2666.03	2342.66	1835.67	30168.5	25928.9	24861.9	6516.62	3327.65	1526.77	33860.6	25090	29273.8	3632.74	5798.87	3623.91	20419.9	19617.1	19858.9	6	8.4671e-10
1.65	307.105		54211.7	57593.3	48789.8	84902.6	66699.5	74880.8	45656.9	40074.3	47588.4	66853.3	64966.3	60969.2	38774.7	43854.4	38761.6	75672.9	80617	68246.7	39326.7	37005.1	34464.9	63217.4	57609.9	55566.3	50887.3	71290.8	47339.9	73022.7	68816.6	54377.2	60727.8	47895.8	61331.7	57970.3	61808.8	48831.8	5	8.0635e-06
3.24	307.105		3828.19	2999.59	3118.89	28640.2	28321.6	39108.1	5582.4	4103.12	6797.57	39845.8	25100.1	33557.5	1769.58	2763.21	3877.34	40603.5	35271.2	32690.6	4461.48	3082.85	3714.83	36538.6	34059	30624.1	3292.59	8436.12	4842.13	35257.8	30652	28869.1	5829.36	3001.25	7044.55	27434.6	24069.9	21406.3	6	9.3333e-13
1.61	307.125		0	0	0	0	0	0	5300.21	3919.52	5642.27	14393.4	7970.79	8175.31	0	0	0	0	0	0	6365.16	6860.01	6759.26	9751.61	10108.7	9818.48	0	0	0	0	2016.8	1027.33	8277.26	6790.78	7517.3	12682.3	13993.4	12770.5	2	5.8643e-13
1.52	307.126		0	0	0	0	0	0	13756.8	12125.3	11727.2	30651.9	19739.3	19080.7	0	0	0	0	0	0	14717.9	16331.2	14405	22489.8	23479.5	24347.1	0	0	0	0	2016.8	2826.35	20881.6	19984.7	19084.8	30979	30849.8	28575.1	2	1.6758e-15
2.23	307.126		0	0	0	1219.95	0	0	6936.29	7099.93	0	23822.9	21042.3	25905	0	0	0	0	0	0	7014.35	4735.39	3551.27	29932.8	21586.1	16597	0	0	0	0	0	0	0	0	0	1840.25	1610.86	1672.73	1	1.3579e-11
2.05	307.126	NHP-OGlc	19702.8	14861.4	411.618	252895	281565	278002	931478	891881	994802	1.42841e+06	1.23819e+06	1.37915e+06	0	463.828	0	0	0	0	877186	692613	558282	1.25411e+06	1.36809e+06	1.16671e+06	0	0	0	1125.44	1063.33	717.223	4056.1	4891.62	4244.03	6365.7	7561.84	7809.43	1	4.3839e-19
1.84	307.126	NHP-GE	997.346	761.251	905.646	3103.49	3133.31	2557.1	61987.5	52371	81386.4	141241	196213	211345	982.282	1439.81	1066.69	1736.89	1530.44	1492.66	71587	66661.3	73042.6	214172	218285	182124	953.945	1512.66	1126.11	18388.5	15551	19099.2	97494	71485.3	78192.9	130414	192692	142659	2	7.8865e-14
1.83	307.126		997.346	761.251	905.646	2305.34	3133.31	2557.1	60074.1	43196.6	51346.4	239121	70163	100934	982.282	1439.81	1066.69	1736.89	1530.44	1492.66	46648	65711.4	36014.7	163264	184392	154877	953.945	1512.66	1126.11	17415.7	14365.3	16975.4	100204	69626.3	76105.1	134238	154637	111204	2	1.7044e-07
2.05	307.126		1103.05	0	0	16671.5	20743.4	21002.3	138151	114395	141497	214387	191817	239852	0	0	0	0	0	0	129335	92791.8	70845.2	226312	243221	207060	0	0	0	0	0	0	0	0	0	0	0	0	1	6.8387e-17
1.86	307.127		489.355	0	0	1620.51	1946.02	1915.6	28099.5	18919.2	28289	48263.4	30022.1	29258.9	0	0	498.349	881.807	0	1072.55	27136.2	32899.3	33235.5	40178.1	46956.2	40700	577.635	950.594	557.311	9560.06	9027.38	10547.4	40845	26277.8	37328.7	55813.1	61998.3	57922.2	2	1.5721e-13
1.85	307.128		489.355	0	435.762	1620.51	1946.02	1915.6	18288.7	12163.6	28289	86648.1	59770.2	60700.1	0	0	498.349	881.807	0	1072.55	20133.7	19720.9	18748.5	72241.1	82765.9	74134	577.635	950.594	557.311	9560.06	9027.38	10547.4	40845	26277.8	37328.7	57149.7	72185.9	74708.5	2	9.0642e-14
1.06	308.09		0	0	0	0	0	0	2726.72	2226.25	2082.69	1084.16	1346.25	1397.25	0	0	0	0	0	0	3789.1	4975.16	6031.83	2072.25	1708.5	2909.11	0	0	0	1226.12	1367.42	1720.68	5806.22	6446.03	5542.01	1680.53	3112.12	3312.61	2	7.6301e-13
1.01	308.259		0	0	0	0	0	0	6629.68	4464.96	4310.38	4986.51	2560.13	1837.82	0	0	0	0	0	0	8263.98	12998.4	12853.1	2627.4	3381.34	18345.5	0	0	0	0	0	0	31988	27223.9	19401.7	6904.87	34993.3	16014.3	2	2.6983e-05
1.8	309.106		2693.39	5972.57	2583.6	9684.15	14908.1	10704	1342.02	1734.31	2295.83	8049.23	6825.92	7147.18	2123.64	2472.14	2603.73	7152.49	13271.8	10046.1	1515.83	1369.29	1739.59	6314.96	8163.07	11485.7	2213.38	3332.26	1979.91	18539	12759.5	16748.2	1635.35	1217.02	1548.37	10106.9	5479.88	10551.7	6	2.2205e-08
3.16	310.126		0	0	0	1138.22	1456.25	1480.48	0	0	0	2395.14	0	1014.82	0	0	0	0	0	1002.86	0	0	0	0	1106.88	1131.32	0	0	0	2889.35	4008.07	5717.05	0	0	0	2906.36	2775.95	5867.1	7	2.2272e-06
6.37	310.178		4044.5	3850.45	3902.41	4995.37	4687.35	5163.86	4455.93	4721.02	4589.98	4865.95	5036.68	4671.35	4098.68	4002.17	4331.08	4909.27	4746.98	4245.9	5473.31	5090.27	5024.46	4968.18	4945.82	4850.69	4739.87	4739.12	4490.43	6382.37	4644.09	5329.42	5181.31	4798.88	4690.23	5782.8	5676.31	5580	5	7.0443e-05
4.11	311.119		0	0	0	2429.25	3658.01	4162.03	0	0	0	5026.08	3733.58	2750.3	0	0	0	5320.64	4624.6	5645.63	0	0	0	3751.05	4318.11	5204.83	0	0	0	4460.99	6486.23	8436.52	0	0	0	3643.1	3360.26	4810.3	6	1.6569e-10
3.09	312.12		0	0	0	5229.49	16666.3	9093.74	0	0	0	3347.63	5533.56	3681.89	0	0	0	6713.15	9612.33	8057.12	0	0	0	2847.28	6634.35	6223.49	0	0	0	7968.01	10184.8	10465.9	0	0	0	4809.73	3601.74	8517.05	6	9.8148e-07
2.41	313.201		0	0	0	0	0	0	3240.91	3324.77	4499.63	4864.83	4213.12	4900.2	0	0	0	0	0	0	5602.69	5015.9	6168.39	5895.28	5770.58	5773.65	0	0	0	0	0	0	4688.19	3993.93	4685.29	4623.66	4335.48	4275.07	2	7.5392e-19
2.28	314.099		6254.38	5605.65	5981.77	7622.61	7462.99	7879.3	4934.01	5006.78	6027.7	7640.63	6754.08	6761.1	5603.14	6056.33	6456.82	7894.79	8268.32	7573.8	6556.52	5063.22	6288.3	7264.27	7543.37	6934.39	5408.44	7100.43	6253.27	7174.42	8113.09	8523.01	5363.92	5061.65	5296.98	7657.58	6519.62	6535.4	5	8.1121e-06
4.47	314.127		0	0	0	1865.91	2056.46	3346.05	0	0	0	3784.93	4261.31	2348.3	0	0	0	2828.85	1344.45	2190.51	0	0	0	0	2631.16	2342.82	0	0	0	0	3847.28	3237.56	0	0	0	2818.86	3128.53	3102.17	6	3.6307e-05
3.15	314.135		0	0	0	12092.4	22429.2	18504.6	0	0	0	9989.75	12086.5	12350.8	0	0	0	17342.5	18472.1	15460.3	0	0	0	12788.4	15306.8	15356.4	0	0	0	17028.1	18947.7	23331.9	0	0	0	18216.3	12374.3	21623.9	6	8.1715e-12
3.15	314.138		0	0	0	4415.56	7626.75	6140.98	0	0	0	3252.5	3614.68	2533.82	0	0	0	4730.11	6471.97	5321.58	0	0	0	3190.77	4327.95	3720.87	0	0	0	5502.39	7265.35	8601.71	0	0	0	5485.11	2885.94	6235.92	7	1.4696e-10
1.87	315.117		5856.99	5530.19	4371.7	6138.34	5428.81	4507.41	4302.97	4222.95	5514.22	6459.61	6237.42	5271.47	2757.1	3967.82	3180.29	4960.06	5858.1	6318.51	3675.55	3740.89	2325.82	3820.64	5376.11	5068.38	6214.12	5593.29	5040.93	7122.84	7685.31	6475.66	6145.02	5715.69	5467.94	7216.59	6149.75	5461.79	5	4.9362e-05
2.77	316.057		4415.23	4387	1792.88	14987.7	15847	17093.6	4651.99	4242.87	6128.26	14045.7	13827.8	16561.3	1321.82	1505.11	1274.51	18626.2	15991.5	14281.3	4434.34	3434.05	2953.37	16182.5	14402.8	12275.1	2463.7	5231.39	2489.66	8312.49	8792.91	9414.55	5469.47	2788.16	4956.71	6712.77	7662.49	5916.27	6	5.8579e-13
2.09	316.08		8545.42	7305.55	7413.53	7276.33	6403.75	8678.6	7818.34	6762.22	6525.16	5205.11	5741.53	5578.37	8905.73	10548.9	10691.7	9451.46	11088.3	10289.4	10796.1	9531.67	10671.4	8184.78	6615.11	7090.22	7487.38	8242.17	7787.4	6319.69	5538.79	5816.92	6482.45	5690.18	6752.57	5936.33	6123.29	4357.78	4	5.2771e-08
1.55	316.182		0	0	0	0	0	0	6694.12	5051.07	7738.73	16103.4	9274.9	9199.68	0	0	0	0	0	0	9655.22	5427.47	8835.34	14535.5	13472.2	11982.1	0	0	0	0	0	0	9424.17	6861.01	8624.57	15230.1	15870.6	13326.3	2	2.9592e-12
1.45	316.182		0	0	0	0	0	0	11828	9077.09	12012.2	29287.2	16813.9	17827.1	0	532.035	0	457.26	0	0	15174.4	13252.9	14864.3	22584.1	21444.4	18447.1	0	0	0	0	460.23	550.256	16298.5	13602.3	15267.9	24738.6	28689.6	24119.1	2	2.845e-13
2.19	316.182		0	0	0	0	0	0	0	5750.83	6398.76	20323.9	0	21429.3	0	0	0	0	0	0	5114.92	3716.21	2284.96	23256.3	17571.5	13067.9	0	0	0	0	0	0	0	0	0	1380.35	1241.67	1261.63	1	7.6593e-05
1.49	316.182		0	0	0	0	0	0	8305.98	5874.75	7240.85	13826.2	12256.4	11299.3	0	532.035	0	494.273	0	0	12886.2	9599.08	11617.6	17498.9	14030.1	12580.7	0	0	0	438.682	545.717	567.375	8906.39	6802.74	3283.11	13679	12840.9	11839.7	2	1.4305e-13
1.61	316.182		0	0	0	0	0	0	3633.13	2348.57	3433.15	12838.3	8390.45	7964.42	0	0	0	0	0	0	6001.71	5128.88	6090.79	11259.1	10220.1	10310.8	0	0	0	0	0	0	4271.94	2812.9	4051.92	9708.93	9497.62	8675.52	2	3.1878e-14
1.8	316.182	D9-NHP-GE	0	0	0	0	0	0	27282.6	20344.3	29853.1	63285.1	36132.7	34827	0	0	0	0	0	0	28377.4	32446.5	32173.5	38191.4	43877.5	38619.6	0	0	0	0	0	0	44929.7	36975.1	36896.9	46200	53545.6	44404.1	2	2.7307e-12
2.02	316.182	D9-NHP-OGlc	0	0	0	421.089	550.398	0	996412	860062	1.01704e+06	1318115	1.28478e+06	1.37481e+06	0	0	0	0	524.691	0	865081	746150	578070	1.48156e+06	1.48777e+06	1.24155e+06	0	0	0	0	451.746	0	4508.72	3435.9	4026.53	6913.33	7005.01	6112.86	1	1.8334e-19
1.8	316.183		0	0	0	0	0	0	4565.94	4356.97	5058.18	10735.1	5841.94	6465.04	0	0	0	0	0	0	5220.74	5705.85	5242.98	6598.88	9376.56	9165.42	0	0	0	0	0	0	7105.85	5939.14	6442.82	9842.29	9513.41	8717.09	2	1.0522e-12
2.02	316.184		0	0	0	0	0	0	115444	99938.9	126311	203253	183774	227618	0	0	0	0	0	0	113296	82512.9	61572.4	238955	250584	206052	0	0	0	0	0	0	0	0	0	0	0	0	1	4.7528e-17
3.49	317.021		3502.28	3134.55	2888.01	4990.24	5616.71	5444.61	3420.87	4454.26	5224.99	6098.52	5787.76	6392.97	2681.17	2875.73	2891.37	5214.88	6422.49	6622.99	4233.52	3692.51	3949.81	5997.2	6369.53	6324.59	3770.27	3961.63	3607.97	5839.89	6529.35	6584.49	4258.9	3098.29	4140.28	5650.76	4147.98	5603.07	5	2.8348e-08
3.49	318.136		13870.3	8929.47	12326	9850.94	9807.25	10054.8	11264.9	9946.83	13181.3	7720.56	7453.86	6628.82	14400.5	13792.3	17386.6	9231.87	11229.8	11201.9	15397.2	15784.6	14316.5	10779	8398.94	9629.01	14491.6	12737.6	13022.4	8489.3	10281.9	10047.8	9890.67	11464.7	9140.04	5734.69	6285.45	8069.72	4	8.3339e-07
1.3	318.142		3037.02	2343.03	1892	21848	25537.7	26817.1	1426.62	1425.26	2469.7	32795.4	18714.7	14281.7	1689.85	1410.03	1842.34	22646.6	21549.4	25768.6	2529.6	1554.68	1646.94	15348.5	20052.4	25317.8	1765.86	3723.05	1301.91	34772.1	37344.7	45984.3	3219.3	1485.49	4247.07	25771	28596.5	32758.2	7	2.4462e-11
0.77	320.05		10907.5	11113.8	13628.7	8894.99	6839.35	6739.2	2796.23	3027.97	4491.65	5333.61	4352.1	4045.4	13139.3	14463.3	12490.2	8762.76	7258.73	6099.72	3744	4838.27	3550.32	4576.93	6072.21	5180.47	11738.5	10006.4	12206.7	6138.19	7009.35	6302.99	4059.78	4563	4036.24	3984.98	2652.95	2877.51	4	8.8698e-12
0.72	320.05		12519.8	11467	12660.1	9514.09	7604.77	7776.36	6171.59	7459.44	7323.49	7058.85	7031.12	6823.34	13448.8	17197	12445.1	10337.3	12151.3	7766.46	7278.96	7876.63	7324.81	8050.98	6072.21	6904.67	12770.8	15971.4	12854.7	7370.35	7301.38	7315.52	8708.99	7614.52	8168.86	6711.75	3966.9	4168.02	4	8.0031e-08
2.63	320.103		1854.18	1838.31	1395.97	8916.14	7409.66	8438.69	0	0	1581.06	10785.4	8115.43	6203.53	0	0	0	6673.26	9067.43	8243.16	0	0	0	4600.3	6661.99	6512.41	1081.35	2213.99	1109.97	9486.63	11193.8	7806.74	1776.16	1514.79	1952.92	9797.38	6595.37	5972.03	6	1.576e-10
3.25	320.123		0	2130.26	0	4084.87	7131.31	5652.19	0	0	0	3641.1	3591.47	4500.83	0	0	0	4823.66	6808.43	5287.29	0	0	0	4395.7	4674.14	3655.06	0	2688.79	0	8195.12	8401.07	9869.55	2065.69	0	0	6341.87	8134.02	6036.83	7	1.3428e-10
2.95	320.141		2601.27	2114.17	1763.02	3579.11	3693.65	4135.4	1904.91	2065.81	2560.56	4616.66	3507.81	3423.6	1126.34	1650.83	1510.44	3894.81	4804.6	4386.86	1634.18	1786.91	1246.27	3941.63	4265.88	3820.44	2617.88	2973.82	1970.76	4569.34	5228.14	4836.88	2253.96	1786.56	2343.62	3324.63	2694.18	3260.95	5	7.0152e-10
6.26	320.221		0	0	0	0	0	0	4442.98	4063.46	3594.53	6304.17	6389.62	4863.65	0	0	0	3421.17	3554.04	3374.16	6207.02	6948.29	6171.71	3913.95	5720.68	4626.27	0	0	0	4102.67	3257.18	3318.69	7292.81	4464.44	6277.94	5594.55	5931.01	6304.23	2	2.3046e-13
0.7	320.953		4345.3	4852.32	4558.24	4164.23	3257.71	2608.66	4631.14	4441.49	4267.24	3747.22	3961.69	3133.25	3719.55	3447.29	3151.29	3336.54	3638.7	2646.53	3782.84	4035.66	3209.35	3127.68	2342.15	3021.89	5411.63	5481.67	4753.63	3118.97	2887.28	2472.16	5339.98	5307.9	4586.46	3979.41	3668.29	3394.29	4	1.9793e-06
3.28	321.059		0	0	0	3104.29	4445.36	4622.97	0	0	0	2584.6	3123.97	2889.23	0	0	0	5441.21	3639.4	4500.78	0	0	0	2080.1	2785.05	3091.2	0	0	0	5443.42	6222.5	5804.14	0	0	0	4040.26	5650.16	6623.89	7	3.9205e-13
2.96	321.083		10883.2	9217.55	11039.5	4312.3	4503.45	3820.96	6733.22	9916.83	15252	2641.25	3439.17	6038.54	11963.2	8610.46	14967.4	4043.38	6067.05	4863.62	14024.8	7143.92	13497.2	3736.44	4331.38	6486.99	7306.16	7880.36	9769.24	5478.07	2918.34	0	8931.02	8082.66	11106.1	0	4480.83	1156.61	4	9.1212e-05
1.13	321.098		2316.61	2058.69	1427.71	6278.08	4878.29	5898.34	1373.61	1312.17	1630.03	5337.51	4363.35	2887.08	1169.78	1456.38	0	7625.5	3815.68	5686.04	0	1465.37	0	3797.05	2848.4	1794.63	2656.06	4241.95	1765.13	4799.45	7062.1	3203.78	2034.49	1279.42	2016.13	2022.98	4107.34	3339.97	6	3.5386e-05
4.58	322.132		0	1106.66	0	8637.29	7551.09	8224.08	0	0	0	6117.61	5488.28	5647.28	0	0	0	7137.7	7852.76	6727.38	0	0	0	5400.89	6121.95	7124.88	0	1941.61	0	10056.2	9123	10503.8	2001.47	0	1584.78	6487.62	9841.48	9266.03	7	3.4871e-14
3.98	322.141		6244.12	5730.08	5620.98	5651.57	4865.86	5028.43	6122.64	4610.76	4941.46	3739.03	4798.84	4490.48	6410.25	6802.73	5835.53	5410.86	6073.9	4982.95	6144.99	6108.77	6849.61	4581.56	5141	4614.59	6042.29	6041.62	6083.84	5383.17	4673.44	4631.73	5703.37	4924.56	4534.05	3865.63	4470.98	3849.48	4	5.6059e-05
1.31	322.154		2872.76	1835.07	2305.63	1539.83	1313.47	1269.76	2777.2	1677.67	2686.32	1179.65	1242.62	1465.42	3102.28	3678.2	6097.02	2082.89	1782.03	1073	4305.66	3771.01	3604.26	2879.97	1623.07	1438.63	2382.89	3533.1	2316.85	1446.77	1246.3	0	2384.82	1845.98	2221.74	1263.68	1364.3	0	4	8.6828e-05
1.74	323.087		2597.6	2682.43	1526.47	9823.25	9307.56	11654.1	4327.37	2018.44	3544.38	10473.3	9111.72	7897.75	1822.06	1846.01	1873.03	10434.9	10129.9	9879.45	3275.4	2493.33	2464.38	9059.9	10441.9	8517.39	1823.85	4714.33	1738.97	11944.3	12254.3	11412.2	4721.76	1773.34	3782.32	9097.79	9816.12	8417.41	6	2.9592e-12
1.77	323.087		1910.34	2682.43	1526.47	6207.42	6797.68	7349.01	3084.27	1884.06	2602.25	9899.79	7526.02	7718	1941.69	2341.14	2046.65	13090.4	8078.5	11332.9	3275.4	2162.56	2464.38	7926.26	12287.1	7826.5	2589.35	6070.32	1416.39	9004.13	8065.86	7130.58	4064	1652.55	2577.92	7581.2	11099.8	9380.96	6	1.3011e-07
2.84	323.099		0	0	0	4079.44	4607.34	5271.21	0	1364.62	1466.59	5380.89	5083.03	4791.32	0	0	0	6012.69	3981.79	4089.08	0	1095.01	1048.75	4360.11	4595.78	4602.17	0	1491.99	1144.55	4960.37	5563.62	4839.73	2107.5	1326.84	2374.82	2082.17	4552.91	5482.44	6	2.3378e-09
3.58	323.1		12165.9	6042.4	4763.87	59754.1	59309.5	71322.8	20475.7	12517.5	22918	68261.2	60840.6	50877.7	4426.61	5378.91	4571.51	60667	60208.4	68810.1	11720.4	7488.24	9273.72	62446.6	58281.7	68522	9433.82	29263.3	13107.8	92888.1	86947.6	99936.8	25668.7	9231.3	32214.9	95633.6	89428.1	90517.9	7	2.0965e-14
3.58	323.1		9878.36	5378.91	4335.34	50834.3	52183	66234.9	19986.9	13256.6	23252.6	65727.9	60218.6	54939.4	3329.48	4286.89	3934.66	63344.5	61366	65482.4	11795.7	8831.55	10409.1	69662.6	66326.1	81265.1	7399.59	24484.8	12753.7	96246.4	83952.7	102231	23408.6	8434.57	30436.1	103736	98395	101019	7	6.8501e-15
2.1	323.172		3278.46	5293.15	2650.8	16843.9	11517.8	22603.4	7972.09	8176.42	5351.66	12427.3	12102.7	15198.9	2208.44	2063.77	0	14978.7	12732.1	10907.3	2092.73	1785.48	1904.71	14371.3	12849.5	12465	5382.77	7403.77	5085.42	24671	16921.1	14105.2	7010.57	2686.01	7001.29	27332	31597.7	12337.7	7	5.6589e-06
3.73	324.048		24912.4	9536.23	8165.16	24097.8	33997.9	28861.7	21619.7	15150	20994	24726.1	25459.2	23429.2	6665.45	20728.8	8415.52	32502.9	40927	40144.6	11918.3	14159.2	12550.4	38153.4	42899.2	39939.7	10414.1	16210.3	8285.15	35883.3	40696.8	28238	20839.5	9203.33	15613.9	33410.1	26642.5	38025.9	5	7.6699e-07
0.97	324.069		7619.51	6627.34	7781.61	6610.99	7099.74	6182.22	6450.42	6258.12	5972.77	5745.64	5730.02	6059.73	7698.03	7086.59	6344.66	6583.23	7676.78	6393.59	6745.05	7044.5	6794.81	6298.86	6507.74	5521.64	7224.39	6927.48	6980.04	6610.22	6779.03	6283.96	4955.7	4660.05	5534.88	5523.58	4508.54	4844.45	4	1.8035e-05
0.96	324.069		6636.68	6627.34	7781.61	6585.57	7099.74	6182.22	6450.42	6258.12	5972.77	5745.64	4939.22	6059.73	7698.03	7366.67	7509.57	6583.23	7676.78	6393.59	6216.56	7044.5	6794.81	7380.72	6507.74	5521.64	7224.39	6927.48	6980.04	6610.22	6512.03	6315.77	4955.7	4660.05	5534.88	5523.58	4508.54	4844.45	4	6.1289e-05
0.71	324.104		47316.2	39743	44262.6	90700.3	98842.4	91253.4	34693.2	30319.2	44773.4	111907	92830.6	86621.3	38653.9	33102.8	42808.5	47590.8	107107	100294	46871	33661.7	34051.5	101708	78526	84901.2	33811.5	48367.3	40644.1	95444.4	103086	100732	45181.6	27862.2	49305.4	101610	63761.5	88896.3	5	6.3498e-07
2.55	324.141		117658	94418.5	107825	90528.8	85612.7	88186.4	85544.7	78827.9	95454.1	66827.4	68515.5	68348.2	87141.7	112166	94812.3	91177.8	95564.5	90950	82912.6	81333.1	82874.1	67038.9	69860.6	56793.8	105440	116345	97704.6	82025.4	80000.9	76824.2	79309.2	62828.7	74439	59101.1	50962.6	46191.5	4	8.1483e-08
4.39	325.152		0	0	0	0	0	0	9629.83	8945.86	7758.64	3236.87	2461.16	2847.43	0	0	0	0	0	0	10791.7	8702.11	11991.7	2814.55	2789.71	2535.11	0	0	0	0	0	0	8187.03	8574.44	9202.81	3050.57	3180.64	4460.38	2	1.277e-16
4.77	325.152		0	0	0	0	0	0	6740.73	5284.65	4985.08	1531.14	1535.8	0	0	0	0	0	0	0	6345.84	5008.86	6061.25	1014.48	1032.61	1229.97	0	0	0	0	0	0	5920.15	5121.68	5220.88	1327.36	1990.26	2357.63	2	9.6859e-15
1.64	326.103		3365.71	8580.71	3165.37	40976	49990.7	55675.2	2637.75	2396.75	3703.25	55395.2	37992.5	34876.6	2939.3	3410.19	4410.87	46211.2	48692.1	48207.7	3580.17	3091.91	3876.47	42552.6	47109.1	53546.2	2257.97	11284.8	2601.84	67382.8	80208.6	86703	3523.14	1998.44	3544.62	56142.8	40474	64798.5	7	5.1625e-13
4.88	326.108		0	0	0	12316.9	16076.1	16097.9	0	0	0	12978.2	9224.91	13488	0	0	0	9694.15	13056	9610.83	0	0	0	13122.4	8313.86	15558.8	0	0	0	47602	27545.4	59154.9	0	0	0	34263.1	36152.9	18199.8	7	1.4481e-08
1.18	326.129		1256.64	1173.44	1118.99	7490.34	7371.77	11581.8	1261.55	1404.2	2587.69	5262.22	5816.82	4745.92	1654.81	2020.68	3400.64	7280.7	5822.17	10009.6	3696.67	2263.43	2037.65	7427.99	6129.63	8533.16	2201.96	3418.17	1744.52	6027.82	8885.66	6441.15	1859.27	0	1897.74	6213.29	7232.89	5330.47	6	1.427e-07
6.88	326.208		2663.27	2391.94	2963.46	5974.29	5365.93	7373.42	3403.71	2971.11	4606.19	9769.58	8989.53	5895.92	2072.59	1606.53	3507.91	3410.96	3542.74	7022.12	2602.59	2098.77	2108.18	7668.63	5332.72	6929.49	1156.91	3720.59	1693.42	6115.83	10098.2	6474.41	1131.23	1225.93	2765.75	3244.16	5518.63	5410.95	5	1.9323e-05
0.7	327.151		1493.99	0	1068.6	2229.14	2773.05	3341.61	1634.06	1174.66	1148.96	7123.6	4721.64	3222.54	1506.87	1314.24	2221.1	2852.99	2434.37	2534.77	1771.6	1120.66	2042.38	4401.2	2951.92	3853.1	0	1530.8	1300.55	3137.85	2914.4	3720.96	1382.74	0	1418.46	2331.77	2763.43	3255.15	5	3.438e-05
1.92	327.948		7750.06	9458.41	7134.35	29841.7	29565.7	33053.1	8847.28	10062.5	12030.1	35719.7	32737.2	30547.9	3801.51	6369.01	3179.63	33619.8	33330.5	29142.6	6295.71	6122.68	5069.16	32816.2	33270.5	32907.2	9024.37	15440.2	8560.8	35401	34255	33581	15631.2	10646.2	17426.6	33594.7	35091.8	32086.7	6	1.1447e-15
2.76	328.113		13989.4	7247.42	8236.19	24542.7	33193.5	31514	14279.6	10831.8	16223.6	23788.9	22944.4	23725.1	13563	16228.5	26836.7	30688.4	31029.4	31173.6	18852.9	13398.6	19077.5	25761.2	30925.8	25944.7	12662.4	8153.37	11573.3	33012.9	37193.5	40309.5	7788.96	5391.08	10806.5	32476.5	22556.5	33736.4	5	1.4294e-08
2.48	328.115		0	0	0	8625.12	17039.6	13613	0	0	0	4689.62	12343.7	8834.23	0	0	0	14780	13935.8	14570.5	0	0	0	6532.06	8419.79	7024.26	0	0	0	6954.07	10036.4	9450.54	0	0	0	3954.53	3331.35	4581.96	6	2.082e-10
2.76	328.115		4494	3373.12	3785.3	10961	14489.2	12613.6	4447.46	4036.4	6949.43	10768.6	10065.3	10702	4758.61	4987.64	11906.2	12094.1	14350.8	14597.2	7722.64	4967.81	7440.95	11380.3	13017.6	13836.7	3526.66	5095.58	3886.45	14895.7	16930.8	18620.3	4434.44	3374.56	5021.27	15747.5	12385.7	18414.9	5	1.6378e-08
1.82	329.127		3434.35	6916.99	2947.97	53406.9	58471.7	65728.9	0	0	0	58867	32960.4	19575.9	2091.62	2833.58	1588.85	41119	39764.3	51964.2	0	0	0	23772.7	27647.4	32498.2	3282.06	8274.16	2428.3	83801.5	130048	151132	0	0	0	60968.6	55106.4	103335	7	3.5029e-09
1.59	330.094		5163.69	5761.02	4358.66	16869.3	23840.2	22019.8	5809.63	3184.82	5117.14	20373.6	12041.9	11589.8	5735.33	5988.38	5527.78	22800.7	20217.4	22453.5	5728.39	4975.53	5412.96	13351.4	20630.3	17055.2	5412.18	7367.17	5740.25	21552.7	22997.1	19838.8	6990.34	4365.73	5770.88	25441.7	19579.7	18592.3	6	3.2024e-10
1.6	330.094		4605.67	3603.22	3057.85	14810.7	22723.5	24153.5	4450.06	2977.28	4035.77	20469.9	13295.8	13533.8	4559.08	4184.35	5990.55	24720.8	21855	19900.8	5795.23	4607.78	5441.95	15215.4	26374.9	20770	2880.54	5295.28	3524.47	23791.2	23985.6	25913	5464.65	2736.84	4947.58	30653.1	22424.8	22991.9	6	3.1171e-10
3.9	330.131		2924.37	1947.15	1955.62	3678.84	3699.76	4516.25	4612.84	2572.48	2732.85	4112.03	4114.39	4327.61	3027.86	2992.22	4095.24	5491.95	4363.89	4591.01	6199.12	4132.65	4261.24	4815.15	4844.31	4279.1	2783.99	2895.48	3087.89	4730.95	4382.82	4383.51	2973.15	1907.04	2673.77	4914.78	4521.67	4697.6	5	9.7903e-05
2.14	332.109		3120.3	3040.09	2542.28	11457.6	9793.43	7437.03	2159.09	1750.95	2713.67	10053.7	8579.52	7179.36	1938.51	0	2974.88	8530.44	9721.52	9462.99	0	2191.95	2358.73	8464.7	10038.6	8252.7	2890.7	4136.94	2075.58	12899.7	12653.6	12779.5	3039.8	2042.75	2548.18	16697.9	12547.1	12654	7	9.2901e-12
1.94	332.11		1172.99	1203.51	0	5218.95	5062.95	4583.88	1271.54	0	0	5640.62	4998.36	4542.8	0	0	0	4915.53	5470.83	4581.98	1155.31	0	1149.42	4769.12	6167.16	5577.6	0	1970.84	0	7165.96	7339.93	7230.49	1548.45	0	1508.6	9249.83	6889.82	7447.83	7	1.4436e-12
2.44	332.119		2964.41	2615.29	2260.61	7818.78	7861.25	8186.87	3849.58	3059.33	2955.14	8109.24	7219.79	6705.27	3115.97	3467.94	4893.07	7704.14	10144.1	9655.88	4852.98	3912.2	4215.06	8242.34	8754.17	10502	3731.6	4259.89	3921.88	9487.05	8917.06	8642.87	4553.42	2818.35	3664.65	7239.78	7338.42	7086	5	1.3579e-11
0.62	332.179		0	0	0	0	0	0	3121.46	2899.11	3509.68	3913.51	3562.93	3066.48	0	0	0	0	0	0	2890.89	3220.27	3071.17	3982.5	3452.9	2903.23	0	0	0	0	0	0	3439.9	2569.32	3446.15	4479.31	2998.31	3418.8	2	1.5056e-14
2.84	333.057		1120.47	1243.18	1065.79	1979.68	1233.37	1449.61	2273.86	2579.22	2098.16	2482.9	1446.64	1388.52	0	0	0	1041.61	1480.31	1187.24	1249.39	1845.37	1339.11	0	1009.2	1378.03	1817.76	1174.97	1968.73	1593.68	1545.24	1539.65	4692.48	5231.11	3213.17	2178.93	2296.83	1934.94	5	1.2769e-07
4.39	334.151		8421.7	4782.17	4910.66	51199.2	43924.3	87747.6	13600.1	4825.96	6857.42	116660	85112.8	46489.1	4949.85	5176.87	13298	76075.7	27167.2	44683	4893.57	3002.28	5615.49	85151.2	52582.1	58966.5	2329.57	9289.46	3252.96	65880.1	94908.1	51324	3043.64	1993.27	4032.89	23691	107320	46895.3	6	8.4471e-05
4.6	334.152		3587.42	2590.33	1990.9	19518.1	15569.7	30167.2	4528.57	2237.74	2777.57	40366.6	28820.2	16761	2368.25	2096.04	5726.08	26120.1	11803.1	16180.3	2230.22	1390.75	2491.35	27553.5	19681.1	21620.2	1484.81	3956.22	1625.78	25518.2	36448.1	19643.7	1661.71	1193.98	2167.98	9882.56	37757.3	15997.8	6	3.4379e-05
4.38	334.152		1359.71	0	0	3625.96	3272.39	5358.14	1924.71	1316.04	1440.21	6470.62	6503.93	3986.48	0	0	1724.03	5211.33	2728.81	3593.1	1060.99	0	1104.84	4396.75	4025.48	4244.69	1117.86	1232.49	1100.36	4547.56	6110.47	3555.08	1047.5	0	1007.49	1861.74	7611.28	3679.37	6	4.0872e-05
1.01	334.175		0	0	0	0	0	0	0	0	0	4485.6	3712.65	2456.5	0	0	0	0	0	0	0	0	0	2970.55	3048.38	5717.37	0	0	0	0	0	0	0	0	0	3626.25	3575.76	5819.7	2	2.977e-09
2.11	334.188		0	0	0	4332.31	1998.29	3326.95	1059.31	1050.44	0	1424.48	0	0	0	0	0	1815.11	1582.65	1302.7	0	0	0	0	0	0	2032.97	3884.1	2037.91	2668.89	2055.04	4142.38	1104.43	0	0	0	1091.21	0	5	5.5714e-06
4.73	334.208		0	0	0	0	0	0	5475.24	4544.98	3588.76	1210.42	1395.84	0	0	0	0	0	0	0	4698.38	4321.04	4662.95	0	1195.38	1054.87	0	0	0	0	0	0	5099.56	5041.78	4642.11	1399.18	1853.65	2287.7	2	5.5534e-14
4.35	334.208		0	0	0	0	0	0	11697.2	10391.9	10626.4	4531.83	3396.29	3694.95	0	0	0	0	0	0	12613.8	10462.9	13518.3	4119.1	4013.4	3515.07	0	0	0	0	0	0	10026.4	9832.8	10963.6	3860	4372	5874.49	2	4.1249e-18
2.5	335.121		1619.32	1123.19	1085.65	2898.96	2710.65	3874.58	1753.47	1433.49	2310.62	3758.39	3185.2	2588.15	0	1371.34	2075.4	3362.38	5151.37	3013.49	2048.05	1907.19	1539.82	3823.59	3341.92	5273.74	1545.31	1561.39	1426.32	5351.94	3422.01	4159.92	1639.95	0	1757.54	3416.71	3213.78	2593.81	5	3.8267e-05
3.12	335.157		0	0	0	20702.8	22859.5	24161.5	0	0	0	28299.6	17932.7	17886.8	0	0	4450.36	22731.9	24549.5	24701.9	0	0	0	17474.5	23383.2	18433.8	0	1303.35	0	25531.4	31261.4	30575.6	0	0	0	22139.3	17449.5	20209.2	6	3.1878e-14
4.74	336.077		0	0	0	2472.77	3189.52	3416	0	0	1490.45	4010.53	3033.48	2262.08	0	0	0	2999.15	3318.88	3133.21	0	0	0	2747.49	2902.37	3368.69	0	1482.96	0	4711.92	5073.98	4422.85	1021.24	0	1656.43	3064.26	2315.58	3120.21	6	5.436e-10
3.56	336.084		2450.26	2230.91	2741.82	3314.26	5109.8	5075.57	2274.93	3003.27	2506.68	3530.8	5356.36	5401.58	3149.37	2752.06	4183.61	5614.49	5739.92	5957.77	3923.45	2819.59	3521.71	4784.21	5631.11	5338.83	2693.54	2177.79	2872.21	4521.25	5616.17	5681.58	1887.51	0	1917.73	4116.1	3579.53	6295.27	5	7.1351e-06
4.42	336.124		0	0	0	6411.7	8719.69	12905.4	0	0	0	10069.5	9798.02	5470.92	0	0	0	7962.74	14447.8	15924.5	0	0	0	10526	13706.6	22258.4	0	0	0	10460.2	18485.8	19097.3	0	0	0	10807.2	13826	17771	7	7.9927e-08
4.43	336.126		0	0	0	9042.7	12708	18331.1	0	0	0	13807.4	16005.1	7066.4	0	0	0	10450.6	21268.5	24364.9	0	0	0	13900.9	17136.1	26469	0	0	0	14550.4	25877.2	25693.7	0	0	0	13840.9	17778.7	24799.1	7	1.3534e-07
0.88	337.091		0	1677.84	0	7464.82	5114.13	5064.72	0	1451.39	0	11552.7	7408.05	3950.67	0	0	0	4439.55	4725.95	5876.57	1692.54	0	1437.95	6000.9	4549.11	3247.87	2788.96	3152.06	0	6034.1	9042.87	4471.17	0	2340.61	2144.19	4155.87	5348.59	5664.91	6	2.8207e-05
3.96	337.114		1786.29	1019.33	0	20905.7	19401.4	21000	3137.96	3002.78	4464.99	18118.8	14224.6	13598.9	0	0	0	17482.6	16344.3	16644.5	1830.5	1640.02	2074.27	14008.3	13591	18991.8	2077.93	6344.35	2130.22	29555.1	25037.4	27395.1	5959.32	3923.86	6138.36	17165.1	29181.8	27973.4	7	1.7949e-12
3.96	337.116		0	0	0	9884.53	9770.14	10832.8	1847.54	1706.37	2718.69	9290.67	8059.08	7252.51	0	0	0	9122.44	8317.87	8080.69	1193.05	0	0	7971.14	7735.24	11590.7	0	2836.16	1494.02	14928.3	12358.7	13359.6	3593.48	2100.46	3531.86	9746.37	16972.4	17263.1	7	4.7486e-11
3.5	337.116		0	0	0	5522.35	4298.79	5040.23	1018.51	1332.01	1819.61	4492.6	3176.51	3295.52	0	0	0	3786.2	3983.56	4404.02	0	0	0	3304.02	3321.98	4658.79	1152.69	2586.69	1478.33	5572.27	5496.56	5110.05	2007.02	1381.25	2373.49	4772.27	7281.37	5595.47	7	1.1329e-11
4.22	337.117		0	0	0	8202.78	10303.9	6498.09	0	0	0	3482.57	0	0	0	0	0	2985.32	7111.83	11075.5	0	0	0	0	2261.82	5883.37	0	0	0	9215.07	10239.8	20045.9	0	0	0	5420.94	10554.4	17653	7	2.5943e-05
2.72	337.301		0	0	0	0	0	0	4214.21	2546.77	3307.14	3537.49	2814.23	2201.06	0	0	0	0	0	0	3968.56	4345.63	4601.97	3540.69	3571.22	3530.66	0	0	0	0	0	0	4497.67	3573.14	4338.59	2829.96	2725.09	2156.54	2	1.4294e-14
3.46	338.059		0	0	0	2952.58	3558.66	4591.99	2086.54	1432.52	1919.02	5309.67	5430.77	5717.79	0	0	0	4299.59	3072.76	3632.41	1094.39	0	0	4455.27	6071.91	5899.41	0	3783.83	1185.78	8135.96	6691.17	7011.22	6985.01	2189.08	5997.23	8573.86	12824.8	8560.92	7	2.7473e-08
2.67	338.112		8810.41	6560.21	6806.02	21701.8	20432.6	24750.2	14083.7	9815.85	8011.2	9622.35	12639.6	14540.1	11993.9	8784.23	10563.5	27793.1	24041.5	20671.8	11196.2	11079.2	11276.9	21193.3	14750.5	15415.4	9088.63	14580.6	13425.9	23781	20268.9	15755.3	11740.1	9772.52	12882.1	14439.5	21975.8	15804	5	2.8533e-06
2.7	338.119		36376.2	31951.1	29117.8	65762.4	52342.3	48544	22589	27848.2	49932	58811	59882.9	54769.2	23679.7	32064	35864.1	61788.9	65799.1	61354.8	25152.1	20045.4	21074.2	52286.5	55168	37815.3	38012.3	50815.1	32282.9	73634.3	85191.2	60020.2	35657.4	22241.2	31609.1	51647.7	51035.6	37339.8	5	2.9199e-06
2.42	339.09		5183.07	3778.27	2112.69	3981.57	2506.67	3112.42	5923.76	5797.15	6143.46	1911.73	1601.42	1889.14	1402.42	1737.2	1217.15	2849.2	2678.76	2284.76	3114.93	2710.65	2941.39	2329.77	1861.47	1710.6	6450.27	13899	9558.03	3402.55	2006.55	1855.58	13770.9	8083.13	10835.2	1936.78	4714.45	2128.47	4	7.046e-07
2.2	339.094		7681.14	3662.58	2629.88	16238.1	15016.2	16745	8301.05	5276.98	10343.1	11304.3	12383.8	12696.7	2382.28	2522.4	2041.13	17362	14859.8	15589.4	4167.83	2726.19	3129.11	12542.6	11598.7	10227.8	4230.59	15595.3	7269.76	18007.1	16381.1	16242.3	10042.1	3654.82	11908.3	16560.3	16049	16803.4	5	3.473e-07
2.08	339.094		2391.64	1854.47	0	5075.56	4919.28	5449.97	1281.77	0	1179.22	1935.04	1730.87	1843.56	0	0	0	5907.26	5286.64	5582.87	0	0	0	1829.52	1977.59	2022.88	1840.81	4438.08	2722.51	6372.99	5041.98	6387.34	3325.44	1610.09	3579.47	6714.9	5779.59	6059.28	7	1.0171e-10
2.2	339.094		5264.3	2640.98	2009.56	13705.3	13265.5	16476.8	8011.22	5664.84	10214.9	13095.6	11258.6	13256.4	2066.98	2401.71	2264.88	18237.4	14507	14897.4	5061.97	2759.66	3933.09	15645	14480.9	14009.7	3338.53	12328.2	6215.55	18157.9	16570	17607.4	7615.48	2697.02	11191.1	17574.2	17262.3	17357.9	5	1.2674e-08
3.32	339.095		6465.04	5718.21	2064.31	8585.76	8703.11	8809.33	10708.1	13375.6	12304.6	8007.92	5994.87	6726.21	1272.63	1101.71	1083.95	6686.34	9219.82	6827.21	5077.89	4643.43	4345.26	6188.62	7574.26	8216.77	9020.55	21307.2	14910.2	13432.8	10084.5	11470.8	30617.1	16251.8	26924	12634.6	20791.8	14225	5	1.9599e-06
2.42	339.095		5527.6	3421.79	2168.23	5813.39	5213.52	5734.32	9829.51	9529.28	10492.4	4644.31	3908.95	5002.2	1739.16	1282.25	1241.85	5012.88	5936.75	4092.18	4879.8	4438.68	4625.4	5278.92	5373.15	4482.86	5901.14	16717.1	11426.6	6156.06	5118.65	4721.17	20089.6	12149.4	19091.1	5146.29	10534.7	5342.86	4	4.901e-06
2.08	339.096		35503.6	29090.7	21044.9	91042.4	96492.1	114268	41412.5	30643.1	43334.8	72031.8	65733.5	76583.2	18943.5	20184.5	22440.3	111835	114703	104281	26804.3	23190.1	28424.1	76045.9	82049.9	81846.3	30327.4	67082.1	45315.5	128896	108869	124739	56605.3	28710.8	67803.4	123487	110444	110104	5	1.3235e-11
2.84	340.078		0	0	0	2638.49	3099.92	3209.87	0	0	0	2231.12	2670.23	2125.44	0	0	0	3069.41	3461.25	4069.87	0	0	0	3568.86	4320.4	4471.84	0	0	0	3396.15	3449.52	3662.73	0	0	0	3317.97	3221.76	4900.72	6	1.7339e-14
4.31	340.079		570651	529140	552130	747169	784681	696955	748223	683552	623098	650081	711757	704381	533241	492348	373428	699208	740645	759233	634374	720353	643134	685404	725268	744617	597264	639745	587696	713673	727667	728984	635863	748285	608843	726499	693444	753385	5	5.9892e-06
4.26	340.08		1.97827e+06	1661576	1.66088e+06	2.0757e+06	2.07147e+06	2.13256e+06	2202947	2.13138e+06	2222386	2.17148e+06	2.10511e+06	2159172	1.7303e+06	1.81353e+06	1.90809e+06	2.17634e+06	2.18908e+06	2195071	2.21802e+06	2.17454e+06	2.13634e+06	2.23955e+06	2.1936e+06	2.26401e+06	1.9161e+06	2022700	2.04703e+06	2.18132e+06	2167459	2.11738e+06	2.15878e+06	2.09261e+06	2.13436e+06	2.17939e+06	2.16696e+06	2.21578e+06	5	2.239e-07
4.3	340.08		649424	562885	530712	888174	940686	957852	920360	867125	882299	967023	979110	952935	547321	609299	565238	960484	987460	970381	874013	933014	886478	1.02773e+06	1.06175e+06	1.08092e+06	667697	725437	717300	989684	992480	967345	941816	927550	854052	1.03544e+06	1.06192e+06	1.10969e+06	5	3.2174e-14
4.3	342.085		17336	14868.3	14919.8	22469.4	24096.4	23778.2	22830.4	22833.7	23239.8	25116.2	24445.5	23907.9	14770.1	15272.7	14330.4	23932.2	24183.8	26402.9	22636.9	23922.7	22187.4	26877.5	28039.7	28829.2	18299.9	18834.9	18074.3	25251.2	24516.6	23998.2	23400.3	24544.4	22374.9	26212	28019.4	27809.9	5	1.2517e-13
2.49	342.095		0	0	0	4216.01	5835.87	5551.49	1187.06	1025.45	1571.95	4491.87	5686.38	5050.2	0	0	2239.04	6063.47	6161.42	6174.66	1776.99	0	1230.45	4608.17	4833.2	4472.69	1086.6	1328.89	1252.76	3889.71	5832.14	4980.42	0	0	1425.61	3871.91	4282.81	3548.78	6	6.9477e-11
5.09	342.131		2317.13	1834.41	1721.05	3646.12	3109.39	4102.08	3322.05	1738.87	2069.09	3408.43	2653.97	2644.68	1376.63	1813.59	2654.8	4159.14	4653.69	3132.43	1747.2	2311.57	1856.55	4980.66	4543.66	4319.97	1796.6	2476.23	2313.08	5104.47	3540.81	3915.1	2517.86	1348.25	1981.38	3713.23	4929.99	3096.21	5	2.2364e-05
1.05	343.082		9419.31	8343.25	6810.04	12384.7	10272.5	10773.9	4639.23	3765.05	3899.3	3401.87	5559.41	5013.55	8335.07	9585.23	8131.72	11584.7	11385	11164.5	4461.53	4058.68	5115.55	4532.47	4901.31	5463.74	8694.3	10033.5	8928.82	11251.5	10092.2	9158.31	4167.28	3199.13	3122.17	3818.83	4210.47	3361.58	4	4.2306e-12
2.15	344.078		0	0	0	2779.96	3675.7	3028.88	0	0	0	2729.9	3675.75	2719.37	0	0	0	3020.52	4241.54	4355.64	0	0	0	4391.57	4773.41	0	0	0	0	3753.85	4937.7	4615.3	0	0	0	4641.95	2585.19	3396.2	6	4.9703e-07
3.64	345.079		0	0	0	3121.6	3623.91	5459.98	0	0	0	5194.42	3775.41	4293.29	0	0	0	6367.62	3735.84	3152.13	0	0	0	5075.08	4472.7	3883.29	0	0	0	6084.99	4286.34	5086.2	0	0	0	3635.6	3328.29	3597.86	6	1.611e-10
1.85	345.081		0	0	0	0	499.815	636.782	3784.81	15455.3	14819.4	33781.2	33999.3	29809.5	0	0	0	0	0	0	14969.5	16516.9	5413.19	26890.6	31890.5	33215.7	0	0	0	3230.02	2644.7	3132.39	7817.04	5441.27	6296.33	28721.4	13306	11047.5	1	5.1994e-10
1.83	345.082		0	0	0	0	499.815	636.782	15350.2	15455.3	14819.4	38248.6	33999.3	29809.5	0	0	0	0	0	0	14969.5	16516.9	13235.8	26890.6	31890.5	33215.7	0	0	0	3230.02	2644.7	3132.39	23273.7	17543	19927.7	28721.4	33415.3	31405.2	2	1.5645e-17
2.05	345.082		0	0	0	3820.48	4250.38	4113.55	13939.7	13258.9	14047.6	19495.9	18287.1	19014.9	0	0	0	0	0	0	11254.3	11476.2	8038.21	15867.2	19590.4	16657	0	0	0	0	0	0	0	0	0	0	0	0	1	9.4099e-20
1.86	345.102		0	0	0	0	0	0	3308.21	3082.64	4227.77	11481.6	8008.73	8969.06	1140.15	0	0	0	0	0	4405.7	5093.71	5825.49	11254.2	12286.5	11368.2	0	0	0	1317.06	1117.97	1454.69	5359.42	3028.03	4580.59	9113.8	10792.7	11970.1	2	9.0421e-15
2.2	346.052		9431.04	10576.6	16428.4	4659.71	2037.73	5730.47	8110.48	11277.3	10768.7	1854.58	4482.72	5217.07	9163.58	8430.75	9117.29	2165.53	2437.26	3197.26	14764.1	15738	11133	3064.27	2074.54	1798.26	11859.8	5921.85	10076.8	2593.32	3329.31	0	10767	9512.25	8073.2	0	4576.14	0	4	4.0898e-07
7.7	346.235		7948.27	8915.31	12473.8	9305	9196.29	8995.15	5552.27	6041.77	5371.9	5875.23	6379.37	6374.45	9302.19	8173.56	9097.93	5889.87	5466.28	5838.21	6055.47	6514.45	5963.7	6001.78	5861.08	6027.74	9549.12	6872.2	8258.37	5666.29	5955.72	5828.55	5328.39	7033.65	6320.19	6224.4	5939.6	6673.67	4	1.0511e-05
4.4	347.057		0	0	0	2505.21	3170.33	2882.17	0	0	0	2211.7	1550.5	1529.68	0	0	0	2307.86	3298.68	3619.19	0	0	0	1849.06	1636.45	2972.66	0	0	0	5468.98	4879.49	6982.79	0	0	0	3959.57	3460.06	5207.66	7	3.4352e-12
1.92	347.935		4452.65	5768.14	4313.9	14778	14165.8	15643.9	5569.24	7399.22	6204.16	14823.7	14842.8	14024.4	2564.93	4172.29	1561.98	15383.3	14422.8	14581.3	3450.09	4228.5	3992.27	14059.3	14582.8	14799.4	5253.54	9282.06	5555.69	15211.3	16279.7	15052.6	8845.34	7608.09	10302.7	15133	15764.1	15566.8	5	1.827e-14
1.62	348.081		2330.27	3780.92	2111.6	5542.08	6591.76	5744.51	2265.54	1480.86	1906.11	7560.56	5619.44	4918.22	1396.56	2040.32	3483.43	2344.16	3344.09	3989.34	2429.44	1277.18	1379.4	2241.72	2917.37	2068.32	0	3052.39	1291.68	6598.1	10153.4	8134.53	2159.92	1273.84	1908.49	4439.28	3296.62	3168.16	5	2.4993e-07
2.53	348.097		0	0	0	12936.7	24864.1	18645.1	0	0	0	8391.92	14310.1	15619.9	0	0	0	22862.4	19382.1	18673.7	0	0	0	15833.8	20962.9	14743.3	0	0	0	11586.9	14780.2	14830.1	0	0	0	12642.6	11018.3	17881.7	6	9.52e-11
3.09	348.098		0	0	0	8863.57	16490.7	14010.3	0	0	0	7121.85	10656	9798.26	0	0	0	11725	14118.2	12559.9	0	0	0	9844.69	13021.8	11662.2	0	0	0	12551.6	12790.3	13858.9	0	0	0	9917.53	9547.61	15470.3	6	8.1848e-12
2.1	348.167		12454.3	10394.6	9605.73	24086.2	23878.3	23343.6	11688.1	9048.96	12022.3	17989.9	16833.9	17144.5	5583.33	8643.33	2807.49	19402.3	23148.7	21327.8	6819.48	6585.96	6683.43	14599	16402.1	12967	9041.24	15378.3	9525.31	19989.8	24134.4	18654.1	11808.6	7075.12	12032.2	12823.9	14038.7	14035.1	5	1.1516e-09
2.53	350.096		0	0	0	4405.6	8084.12	6121.45	0	0	0	2835.95	4704.65	5019.18	0	0	0	7029.56	6360.72	6106.34	0	0	0	5178.26	6869.48	4598.42	0	0	0	3220.85	4400.81	4803.73	0	0	0	3707.34	3306.25	5048.97	6	4.9297e-11
4.48	350.194		2135.15	2250.36	1885.26	3877.14	3418.5	4641.15	2206.09	1902.83	2116.54	4620.04	4427.12	3479.77	1649.12	2866.99	3044.04	4899.43	5642.36	4566.35	3858.78	3835.44	3990.73	6161.52	5811.9	5030.19	3204.6	4101.23	2967.39	4486.16	3685.74	3732.58	4653.96	3493.92	3547.37	4463.86	3165.7	3169.71	5	1.4977e-06
5.68	350.231		22711.4	21223.7	22653.5	20170.4	19322.1	19372.8	20216.5	21269.9	21894.6	20637.6	18703.2	19037.8	22609.2	20066.6	21402.4	18901.8	19220.1	19470.7	19835.7	20244.9	19332.6	19654	18939.3	17628.7	21495.8	21515.2	20620.3	19551.1	20059.2	18522.7	24439.9	22781.1	21058.2	17020.2	16839.9	16225.3	4	3.4621e-06
3.97	352.077		0	0	0	2234.12	3731.32	3525.47	0	0	0	1629.92	1767.82	2392.6	1593.36	0	0	2595.75	7173.52	3345.15	0	2722.61	0	2140.77	3018.92	4701.36	0	1046.01	0	4747.99	3506.4	3996.31	1543.01	0	1701.65	3442.41	3751.09	3487.27	6	7.021e-05
2.91	352.108		6783.27	7249.39	6678.72	4564.31	4325.6	3900.77	5484.8	6111.88	6011.41	3324.82	3645.18	2550.53	5977.78	5379.47	4256.39	2843.57	3898.31	2954.83	4926.65	5560.41	5030.17	1978.94	2639.14	3950.27	5950.12	5758.11	6672.13	4465.48	3855.76	4137.57	6202.29	8594.8	6342.53	3644.7	3656.25	4009.03	4	1.2718e-07
3.25	352.126		2680.62	2894.56	2132.63	9695.15	8262.28	9667.47	2266.43	1894.04	2065.23	9970.27	8689.45	5038.66	0	1806.33	0	7209.37	10644.2	15317.5	1368.68	2236.39	0	3683.45	7644.74	9511.94	4191.11	3056.96	2491.15	10745.4	14804.9	12950.8	2572.89	2493.7	2767.79	9071.84	6829.35	8408.41	6	1.4862e-07
3.26	352.126		0	1017.71	0	2217.88	2187.39	2298.49	0	0	0	2476.01	2452.07	1452.33	0	0	0	0	2568.44	4104.83	0	0	0	1037.99	2272.65	2800.23	1583.13	1071.18	0	2700.38	4466.87	3692.35	1107.37	1061.04	1014.04	2871.05	2403.86	3060.04	7	6.9859e-05
1.8	352.159		0	0	0	0	0	0	4839.82	4896.97	6846.47	9320.68	6232.15	9999.75	0	0	0	0	0	0	7105.54	7789.76	9830.98	9034.58	11797.4	15196.6	0	0	0	0	0	0	7304.98	4465.22	6521.17	9299.25	10288.4	10631.5	2	1.1096e-11
3.98	352.173		7948.51	5932.94	6535.22	6893.98	5528	7985.17	9212	6936.8	6297.11	5818.04	5689.13	5601.77	7626.82	9746.7	8276.55	8794.29	7716.3	7143.15	10450.4	11150.6	10009.1	8526.64	8651.51	9440.19	7384.8	7556.98	7523.21	7027.84	4841.27	5683.22	7541.36	6346.16	7265.37	6453.17	5115.31	5605.89	4	4.4535e-05
2.77	352.995		3278.15	3209.79	1841.79	6762.37	6441.78	6298.14	3629.24	3110.73	3615.95	5765.14	5756.19	6604.33	1126.7	1325.56	1158.69	6985.83	6200.61	5879.96	2608.83	2355.83	1997.97	6044.64	5669.95	5277.8	1823.39	3448.89	1982.98	3918.3	4115.8	4259.73	3413.74	2145.52	3014.6	3292.3	4136.6	3127.59	5	2.4087e-11
3.09	353.109		6324.91	6929.25	6004.27	10279.9	9334.78	10032.8	5058.28	5220.49	5799.13	8913.61	8375.27	8526.54	6261.42	7256.67	9543.15	9681.44	10454.5	10425.2	7371.38	6161.74	5973.39	8467.19	9394.55	7509.89	6360.35	7482.55	7271.38	10344.4	9921.77	9666.88	5870.55	5234.32	6140.65	7278.48	7670.73	7582.34	5	4.9674e-08
3.04	354.094		0	0	0	19306.5	23037.7	24203.4	0	0	0	23149.4	30010.1	30922.1	0	0	0	34722.8	24990.7	24231.1	0	0	0	28497.1	27588.8	23020.9	0	2135.8	0	20499.9	23353.8	14118.8	3742.25	0	1732.59	18949.6	27233.6	11822	6	2.1628e-11
4.84	354.109		4444.1	3566.99	5025.75	3433.79	3835.32	3832.78	3591.41	3665.08	4027.61	3033.81	3200.22	3549.62	4914.7	4652.24	4974.49	4256.15	4358.31	3838.16	5119.84	4296.72	4890.39	3795.86	3683.23	2935.09	3932.24	4283.26	3856.56	3455.56	3140.98	2922.94	3946.06	2870.08	3452.9	2852.05	3301.35	2527.07	4	3.9639e-05
4.05	354.11		1719.53	2004.46	0	3533.81	4176.77	3427.92	0	1284.8	2926.43	5198	3367.44	2937.68	0	0	0	3240.03	2995.92	4461.4	1440.2	1725.21	1816.07	3328.4	3657.98	3510.89	1031.35	1960.94	0	7621.91	5905.32	6785.96	2078.07	1037.62	1617.55	3385.68	4692.67	3448.46	7	1.2141e-07
2.02	354.137		0	0	0	0	0	0	16750	15329.8	17823.8	24759.8	23366.3	22653.3	0	0	0	0	0	0	14749.1	12552.7	10148.3	23530.9	23419.3	21555.9	0	0	0	0	0	0	0	0	0	0	0	0	1	2.3124e-21
2.99	354.187		8677.79	6137.64	6905.11	9942.27	6058.1	9765.4	9058.22	5486.02	6641.7	6427.15	7878.64	3234.5	11744.3	16669.2	12895.6	17384.4	16735.8	12535.7	13670.3	12036.7	15574.2	19005.9	17753.6	20681	17071.9	21922.3	17408.9	14667.4	11422.1	12017.5	13940.7	10344.5	14765.6	17079.9	10124.7	11129	4	2.6466e-06
2.04	355.104		3073.42	1874.73	2087.14	2941.31	2992.12	3678.84	1251.87	1115.7	0	0	0	0	4274.98	3635.44	6858.59	4450.98	3863.15	3464.1	1992.46	2272.07	3353.3	0	1131.44	0	2288.06	3281.59	2813.63	3248.9	2552.22	2831.72	2874.15	1804.73	2987.42	2826.52	3338.69	3025.63	4	9.6713e-07
0.84	355.146		0	0	0	3139.32	3910.56	5521.37	0	0	0	3187.78	2298.19	1685.29	0	0	1006.64	1943.79	4008.57	3693.49	0	0	0	1474.43	2409.99	2876.25	0	0	0	4422.09	4184.94	6066.23	0	0	0	2548.59	1981.01	3330.22	7	5.08e-09
0.56	356.241		3389.4	3658.57	3321.11	4547.82	4956.4	4032.15	3502.88	2673.8	3710.18	4260.86	4306.17	4105.84	2607.13	2993.15	2050.74	4446.47	4376.86	4222.26	1776.38	2842.42	1589.35	3080	3513.72	3643.49	2961.82	3861.95	2825.25	4740.99	6038.49	3784.06	3126.63	2581.72	2926.93	4514.68	4279.42	4795.46	5	1.2782e-05
2.05	357.081		18216.1	15638.5	17251.7	19075.4	16380	16893.4	13438.5	10173.8	10377.1	8324.32	9306.25	9907.67	17086.3	19722.1	18065.5	19636	21770.4	19303.2	18077.6	16182.5	16544.5	13231.8	12980.5	9338.56	16520.4	18454.8	16799.4	19815.6	17379.8	15968.2	16716.3	13084.6	15624.6	17741.5	17356.3	14466.7	4	3.9405e-07
0.97	357.091		341793	312470	333564	293668	296119	289471	264191	252841	285748	230246	240995	269297	351003	347083	357040	298404	291756	293647	307655	279694	319636	281483	252049	194787	308346	318353	314694	247842	276187	274701	210732	165289	240283	218110	187949	185960	4	1.385e-07
2.84	358.09		4192.12	3433.04	2969.28	25383.2	34517.2	20669.2	7083.7	3767.28	5075.69	24121.8	25573.9	15994.9	3486.86	4161.36	5402.72	34711	43581.3	42525.1	6477.39	3997.66	5072.08	40688.5	47224.2	52889.9	4587.85	5001.03	4491.75	37658.9	41467.8	42194.2	5475.67	3968.55	5958.46	35086.3	40885.6	63814	6	1.1948e-10
2.86	358.09		4192.12	3724.82	2969.28	22834.6	23873.1	32181.5	5432.47	4548.87	5075.69	20795.1	25573.9	23406.9	2391.45	4161.36	5402.72	34711	27867.5	42525.1	6477.39	4568.73	5072.08	40688.5	47224.2	50640.6	3698.43	4973.92	4479.57	35539.6	36490.3	40426.5	5640.63	4626.44	6660.26	35086.3	40885.6	58146.2	6	1.1745e-11
2.84	358.09		4192.12	3724.82	2969.28	25383.2	34517.2	32181.5	7083.7	4548.87	5075.69	24121.8	25573.9	23406.9	3486.86	4161.36	5402.72	34711	43581.3	42525.1	6477.39	4568.73	5072.08	40688.5	47224.2	52889.9	4587.85	5001.03	4491.75	37658.9	41467.8	42194.2	5640.63	4626.44	6660.26	33507.7	39360.6	63814	6	6.134e-11
3.24	358.091		0	0	0	1771.27	2753.53	3027.15	0	0	0	2008.33	2201.93	1919.81	0	0	0	3079.9	3371	3661.95	0	0	0	3700.69	4416.33	5183.8	0	0	0	3461.8	3391.37	3836.05	0	0	0	3799.7	3152	5086.4	6	3.7195e-13
2.76	358.115		0	0	0	2751.73	5622.65	3797.03	0	0	0	2445.84	2989.57	3653.52	0	0	0	3419.11	3695.05	4686.48	0	0	0	2033.97	2852.71	2832.48	0	0	0	5815.88	5795.45	6750.56	0	0	0	4868.65	4728.24	4930.91	7	3.5981e-13
2.75	358.117		0	0	0	4485.56	8591.77	9862.79	0	0	0	2480.5	4616.04	4549.83	0	0	0	7702.8	6019	7824.95	0	0	0	2413.79	2549.75	1942.9	0	0	0	5545.57	6197.92	7109.8	0	0	0	3316.78	1775.32	4532.18	6	7.3675e-10
3.09	358.126		0	0	0	4540.42	9940.24	7460.94	0	0	0	4585.15	5793.27	4472.25	0	0	0	6776.96	7519.39	7283.63	0	0	0	4056.07	6946.18	6807.17	0	0	0	6761.46	8896.57	8843.85	0	0	0	5280.22	4996.24	8104.96	6	2.1084e-10
2.53	358.126		0	0	0	8363.05	19026.1	13019.4	0	0	0	6683.63	9097.52	8526.51	0	0	0	14092.3	14944.3	12637.7	0	0	0	9769.64	13446.4	12912.1	0	0	0	8358.45	11213.6	11455.4	0	0	0	8249.61	7423.91	10074.5	6	1.0485e-10
2.74	358.126		1301.35	0	0	7956.99	16096.8	19279.8	1439.53	0	1318.49	0	9831.4	9898.22	1023.61	1190.75	2222.4	15308	13492.7	13889.8	2061.65	1088.55	0	6761.86	6072.75	4385.9	0	1026.86	0	5910.1	8988.16	7790.74	0	0	1137.31	3979.66	2137.32	3765.21	6	7.398e-07
0.84	359.177		2236.35	1926.37	2263.65	1976.13	1398.33	1707.61	3744.73	3438.99	3523.73	3110.98	3091.85	2857.9	2091.92	2491.35	2254.7	1281.85	1631.85	1335.42	5139.92	3889.91	3674.48	3162.71	2952.83	2868.06	2157.06	2599.89	3037.49	1526.16	0	0	3811.38	3184.19	4040.67	2317.46	2278.54	2542.21	4	1.5528e-08
2.38	360.104		32652.6	31750.3	26042.7	49782.5	48207.2	46161.1	23222.7	25151.1	29228.8	38172.5	38102.5	37534.5	29167.8	29677.1	51693.4	44444.3	50199.6	52642.4	29456.8	23761.9	28354.8	44390.9	44507.6	38597.4	21987.4	29778.8	26401	53629.8	59700.7	57474.1	21101.6	14895.3	21127.6	52395.6	40730.9	44547.7	5	7.5063e-08
2.38	360.106		9008.43	9348.2	7048.16	14556.5	15398.8	14654.9	8981.92	10363.7	11082.1	12373.9	14562	13312.2	8286.84	9241.75	17400.7	14959	16551.8	17176.9	12118.4	8664.65	10573.6	16557.4	17792.8	17046.2	6055.22	9510.89	8659.17	17722.7	20659.9	19758.4	6942.72	5168.49	8179.16	18495	15243.4	18433.1	5	3.3362e-07
4	360.134		0	0	0	1966.28	1830	2978.54	0	0	0	3713.3	4255.42	2396.54	0	0	0	3332.78	1427.74	2156.3	0	0	0	2772.47	2531.86	1863.28	0	0	0	2496.12	4447.39	2643.51	0	0	0	1383.09	3275.41	2552.92	6	7.5424e-08
3.58	361.056		1029.22	0	0	3251.8	3283.44	3395.66	1492.71	1027.55	1702.12	3734.73	3037.23	2611.03	0	0	0	3247.37	3324.67	3556.05	0	0	0	3109.46	3161.72	3515.53	0	1819.48	1274.35	4264.08	4197.28	4795.89	1740.52	0	1785.68	4262.33	4249.83	4233.78	6	5.0582e-11
4.74	361.072		0	0	0	7678.99	9299.26	9478.12	0	0	0	10598.9	8356.59	5658.94	0	0	0	7329.96	7237.16	9451.44	0	0	0	6169.79	8154.72	8104.1	0	0	0	12542.6	14755.1	17037.3	0	0	0	13257.3	10326.5	13075.8	7	1.0663e-13
4.72	361.073		0	0	0	9871.3	16167.8	16260.5	0	0	0	20650.8	14122.8	11243.7	0	0	0	12015.2	15627.2	17637.5	0	0	0	12648.5	16338.5	21480.3	0	0	0	28977.8	33647.5	43269.8	0	0	0	33000.4	21429.3	28865.9	7	3.649e-11
1.64	362.083		0	0	0	2819.7	4587.25	5069.27	0	0	0	3879.09	3032.93	3201.8	0	0	0	4405.92	4854.69	4309.18	0	0	0	5751.9	5279.24	5801.2	0	0	0	6418.34	7232.68	8576	0	0	0	4943.52	3607.83	7101.49	7	2.9469e-12
2.55	362.097		7927.24	5947.35	6559.95	6369.89	6091	5889.04	5850.79	5522.19	6622.63	4808.98	4319.97	4586.26	5679.91	7580.76	5968.29	6055.13	6968.54	6476.55	5474.26	5848.36	5741.83	4839.21	5107.98	4724.47	6905.29	7733.32	6819.21	6305.98	6014.92	5602.14	5568.88	4939.37	4875.61	3566.27	3602.34	3571.68	4	1.7559e-06
0.74	362.187		0	0	0	0	0	0	5679.19	5548.39	8815.84	8177.8	7143.65	7540.54	0	0	0	0	0	0	10337.4	7100.62	6495.04	9162.74	5985.68	5623.41	0	0	0	0	0	0	6082.18	5371.32	7280.6	5999.45	3641.42	4941.42	2	6.6866e-11
3.46	363.08		1585.22	2460.87	0	10426.5	11016.9	14568.3	6515.23	4373.32	6027.32	25887.5	20412.5	16281.2	0	0	0	12385	11182.8	11914.3	3424.8	3477.46	2018.23	13066.4	17500.7	19798	3020.86	11167.8	3229.92	24260.1	23906.7	22742.2	26660.2	17257.3	22740.8	30805.4	40775.4	23389.8	7	3.3225e-09
2.77	363.081		6049.25	6275.07	2930.27	19552.1	18522.2	19755.1	7897	5672.94	8456.93	28547.1	23476.5	22690.9	1253.94	1981.44	1647.54	17018.7	18915.5	17461.1	5701.81	4590.68	3617.3	16551.8	20025.3	17263.2	4027.08	7052.18	3336.78	13173.8	14491.4	15567.8	12435	6780.69	8335.7	15981.7	16013.1	10673	6	6.6267e-12
1.64	364.059		0	1481.7	0	7783.2	8719.34	10496.9	0	0	0	11085.5	7648.1	6238.28	0	0	0	8978.39	10498	9403.28	0	0	0	8200.98	9158.85	10050.8	0	2226.64	0	12146.2	14755.8	15438.3	0	0	0	10017.7	7577.93	10404.5	7	2.4131e-13
7.05	364.189		2472.88	2736.68	2576.94	2855.46	3232.35	3220.37	3269.36	3502.97	3080.8	3282.43	3563.91	3320.45	2925.08	2936.74	2934.4	3415.49	3557.98	3393.87	3474.94	3361.06	3472.08	3865.79	4082.34	3324.44	2853.23	2777.15	2680.13	3173.49	3357.67	3188.5	3317.08	3312.9	3457.53	3836.48	3679.54	4072.62	5	3.371e-07
3.38	365.049		0	0	0	2265.68	3198.16	3510.83	0	0	0	3075.74	2117.12	1787.57	0	0	0	2761.14	2887.18	2909.4	0	0	0	2129.88	2464.95	3314.43	0	0	0	5808.6	6525.46	7728.13	0	0	0	4365.18	5199.55	6398	7	1.6723e-13
0.63	366.045		5860.06	4046.25	4046.4	1689.31	2222.91	1722.14	6401.34	4630.19	4961.95	1009.87	1247.12	3300.46	6389.67	4761.3	10038.3	2207.49	2985.2	1559.36	6883.65	6147.47	7299.54	4321.98	3039.47	1732.7	2852.92	4658.68	4365.54	1743.09	0	0	7099.1	2816.75	4385.72	0	1659.96	0	4	2.3446e-05
4.83	366.089		1284.5	1059.39	0	3200.94	2544.3	2674.94	1605.01	1894.88	3225.72	3394.82	2114.35	1529.05	0	0	0	2217.83	1645.64	2497.78	0	0	0	1907.58	1614.54	1546.12	1113.37	3873.34	1779.44	3700.07	4257.93	3910.71	2771.88	1739.09	3947.53	1946.55	3568.82	2993.71	5	4.041e-05
0.83	367.147		2453.8	2042.93	1511.97	2938.13	3285.85	3473.29	5733.89	5855.49	8338.1	8468.93	8127.15	7743.46	0	1605.98	3573.34	3769.27	5660.78	4321.74	10080.8	5605.02	6294.82	10134.3	7371.1	8459.13	1768.75	3795.32	1706.28	3258.25	3321.94	2875.4	6644.8	3976.62	8016.87	6309.14	6208.46	6434.47	2	2.4982e-06
0.76	368.061		5129.21	3779.13	2587.21	3028.11	2133.58	2815.19	6004.12	5350.56	4041.74	1202.89	2433.39	1820.04	6443.61	6248.89	6557.9	5457.66	2203.68	1568.46	4992.36	3974.75	7502.82	2693.4	1610.88	1840.34	4026.1	5622.14	4421.63	1725.34	2745.72	1587.07	2970.13	3602.6	3560.28	969.662	2575.89	1475.08	4	9.9403e-05
2.77	368.072		3524.96	3438.86	1574.79	5185.37	5728.74	5161.56	4308.73	3777.45	4535.3	4741.19	5586.01	5417.36	1376.99	1469.45	1535.6	5010.97	5621.48	5190.04	3591.13	2914.9	2845.54	5380.87	5352.47	5897.24	2106.16	3649.41	2475.79	4439.19	5266.38	5145.74	3925.9	2680.04	4256.6	4646.56	4530.63	4316.6	5	5.0307e-08
2.08	368.103		8034.04	5719.42	10519.3	2059.61	2208.33	1877.97	2622.64	4782.51	4488.08	1289.54	1856.48	1254.6	8014.85	10340.2	11783.3	3111.82	2313.11	3104.46	4217	4053.22	4730.17	1707.62	1489.53	1103.94	5151.17	4626.4	5143.83	1287.78	1939.85	1884.36	3264.25	3895.1	3954.93	1142.42	1395.52	1323.6	4	1.6927e-09
2.89	368.103		144153	119755	138432	123131	121806	120922	131677	118443	127589	110838	123315	119036	143124	146447	155828	131386	127710	128767	136233	124554	132955	130777	120005	103441	124147	122719	122595	107089	106826	96012.4	96938.2	85045.8	104521	106728	90135.8	98269	4	1.2985e-06
2.32	368.12		2798.9	2199.38	3001.08	10444.5	10974.2	12586.1	3206.03	2529.19	1984.72	6888.74	5688.78	8994.93	4406.47	3033.8	2708.5	14572.3	11925.9	8996.23	2084.66	2054.68	2194.59	11470.1	8042.95	5601.58	3481.91	4844.46	3271.1	10915.1	9931.58	6973.61	3710.37	3681.66	4746.46	5619.02	9581.54	5136.23	6	4.5965e-07
1.21	369.161		1965.63	1279.44	1891.82	3823.17	6065.83	6378.83	1237.43	1294.91	1904.77	4502.3	4184.72	4800.6	1336.68	1856.69	2669.92	2079.61	5160.22	5821.11	2135.79	0	1279.93	4878.3	3565.52	4011.89	1615.57	2186.14	1250.94	4161.48	3833.06	4217.95	0	0	1521.45	3360.33	2193.51	3339.1	6	8.3689e-06
3.64	370.1		0	0	0	5859.14	5607.88	9089.24	0	0	1145.75	12185.5	7412.17	6990.42	0	0	0	9625.43	6859.55	6114.01	0	0	0	7153.17	7477.85	6877.23	0	0	0	9987.1	7227.42	8775.08	1403.06	0	1423.52	6886.24	6524.67	5987.08	6	2.6681e-10
1.84	370.122		0	0	0	0	0	0	9487.26	6521.46	8090.89	81610.5	47301.2	37165.2	0	0	0	0	0	0	7753.26	10270.6	5632.83	28569.2	44672.1	43443.7	0	0	0	3083.48	3218.89	3787.19	22861.6	17839.7	16348.8	50507.1	54802.6	45554	2	2.0744e-09
2.06	370.122		0	0	0	5187.35	5443.37	5132.26	19963.8	17765.9	17309.7	32505	26829.7	24272.1	0	0	0	0	0	0	13910.6	15880.7	9513.09	17230.4	24317.8	22378.6	0	0	0	0	0	0	0	0	0	0	0	0	1	8.9634e-15
1.16	370.136		0	0	0	2620.24	2977.88	4560.21	0	0	0	2367.32	1905.79	0	0	0	0	1982.58	1950.07	5191.94	0	0	0	1215.75	1564.07	3510.61	1006.39	1269.98	0	5498.46	7032.81	5924.37	0	0	0	3748.23	4541.06	4721.06	7	4.1552e-08
7.3	371.127		2153.65	2710.33	2295.27	2792.9	3233.11	2721.62	3915.13	3775.85	3716.42	3670.58	4116.42	4142.31	2444.59	2323.23	2221.59	3064.69	3489.46	2817.68	4327.55	3910.04	4121.86	4148.31	4079.54	4062.42	3020.84	2611.99	3262.95	3119.72	2784.47	3284.52	4004.41	4180.42	3975.18	4379.51	3993.76	4346.78	5	4.0453e-10
3.12	371.134		0	0	0	3095.77	4142.85	4390.55	0	0	0	5055.32	4200.33	4124.42	0	0	0	4696.7	5370.42	4448.31	0	0	0	4112.31	5340.32	4196.18	0	0	0	4845.57	5549.94	6038.34	0	0	0	4368.83	4046.79	5099.81	6	1.6789e-15
1.64	372.109		0	0	0	3424.53	4698.03	5138.29	0	0	0	5940.36	3947.36	3149.46	0	0	0	3967.67	4726.32	4330.41	0	0	0	3670.74	4973.12	6079.13	0	0	0	7489.18	9630.61	12291.8	0	0	0	5992.99	4317.98	7416.59	7	1.8147e-10
3.58	372.12		3180.1	3401.58	4111.83	3804.06	4030.28	3534.92	2611.29	2990.99	3460.08	2713.47	3686.99	3504.33	4976.13	4182.47	5459.27	3869.49	4359.28	4063.18	5143.95	3787.24	3972.88	2894.23	3653.71	2317.03	3208.79	2911.06	3138.09	2358.89	2979.63	2743.5	2724.82	2643.02	2635.78	2281.5	2581.16	2166	4	1.929e-05
5.92	372.216		3663.99	2815.24	3632.06	5757.59	6090.94	8537.32	5710.04	4507.28	5723.12	10430.3	8673.14	7026.33	2399.29	2255.27	3652.44	3074.16	4701.47	8320.24	2962.3	2507.44	2017.99	7332.45	7074.61	8380.29	1899.24	3840.22	2007.86	7417.03	9814.38	5364.67	2775.06	1390.61	3230.7	2344.2	5486.03	3632.09	5	3.7174e-05
3.12	373.113		0	0	0	3646.3	4493.7	4423.71	0	0	0	4941.85	3608.21	3395.86	0	0	0	3836.78	4707.92	4474.68	0	0	0	2898.59	4483.38	3458.1	0	0	0	4870.91	5221.77	5588.76	0	0	0	4140	3503.69	3828.19	6	3.2963e-15
1.81	374.07		0	0	0	1560.69	2145.82	2921.83	0	0	0	1992.22	2512.15	2141.55	0	0	1163.34	2419.56	3243.21	3193.65	0	0	0	3668.97	4085.09	4737.12	0	0	0	3202.58	2680.19	2888.85	0	0	0	3184.33	2629.19	3419.55	6	1.0328e-12
2.24	374.085		1907.63	0	0	2579.9	4164.66	3563.99	2050.68	1352.22	1885.33	2768	3039.02	3551.32	1187.22	1417.01	2127.86	3702.35	4565.36	4111.53	1311.22	0	1103	4281.26	4300.51	5498.17	1583.04	2258.56	1184.84	4283.84	3711.12	3543.47	0	0	0	2271.86	3725.92	4842.65	6	1.4057e-07
2	374.085		2107.45	936.086	1261.12	2503.9	2335.25	2902.26	2774.25	1723.29	2461.27	1919.98	2518.63	4404.19	1226.5	1482.88	2134.25	2418.91	2773.31	3618.1	1891.18	1085.29	1906.88	4053.21	5586.55	4900.54	1104.74	2175.88	1499.63	3259.23	2291.48	2892.74	693.113	681.727	837.763	2651.78	2208.66	3270.84	5	1.8009e-05
3.55	374.104		0	0	0	6429.36	6704.89	7598.3	0	0	0	8592.81	6822.39	5072.48	0	0	0	5688.42	6509.96	9977.12	0	0	0	5288.56	8139.14	8954.86	0	0	0	10157.9	11426.6	12862.5	0	0	0	12520.6	9571.93	11549.9	7	1.3856e-12
2.53	375.116		0	0	0	8165.11	14235.5	9571.08	0	0	0	9581.61	10473	8699.12	0	0	0	9106.28	10056.6	10361	0	0	0	7108.22	10443.1	8976.89	0	0	0	6858.56	9045.01	9041.35	0	0	0	10076.2	8635.5	9511.43	6	5.8257e-13
3.09	375.117		0	0	0	3629.94	5246.38	4405.24	0	0	0	4132.46	4379.07	3327.07	0	0	0	3318.15	4694.84	4166.37	0	0	0	2513.74	4313.34	4467.31	0	0	0	5091.35	5131.62	5276.86	0	0	0	4479.41	3835.75	5470.75	6	4.0015e-13
3.58	376.011		1191.9	0	0	3092.18	3099.78	3653.17	1712.01	1282.23	1756.7	3270	3317.1	2870.89	0	0	0	3219.28	3123.22	3609.06	1156.7	1047.67	1274.8	3270.46	3109.59	3512.04	0	2435.75	1266.84	4420.88	4191.21	4433.35	1849.29	1185.18	2197.23	4093.72	3837.35	4418.82	6	2.6664e-10
2.7	376.074		4045.23	3786.55	3295.01	6514.49	6080.63	5451.35	2564.37	3334.36	5230.61	6008.43	6332.66	5406.94	2597.63	3694.49	3785.57	6771.91	6979.73	7353.7	2891.84	2623.35	2116.28	5701.55	5608.16	5127.1	4164.79	5107.07	3370.57	8319.44	8645.76	6728.57	4056.4	2403.09	3569.89	5539.19	5477.67	4424.78	5	9.384e-08
2.68	376.086		1739.15	1128.34	1448.58	3574.74	3369.95	4188.62	2547.85	1917.72	1522.17	1779.73	2378.1	2870.72	2459.63	1773.89	2696.54	5083.77	3958.63	3545.49	2183.51	2344.75	2762.84	3771.9	2958.22	3205.34	1929.27	2990.75	2511.05	4067.03	3367.53	2642.73	2266.07	1839.95	2570.31	2821.35	3691.07	2956.61	5	7.021e-05
2.99	376.169		7263.85	5589.93	5999.53	8869.79	3006.78	8698.79	8100.65	5197.76	5809.73	5857.44	7144.15	4815.67	10877.5	14787.3	16825.8	16002.9	14771.4	10977.9	12058.7	11171	13989.8	16515.3	15133.8	18642.8	15130.5	19860.7	15697.1	13193.3	9937.39	6701.91	12450.5	9292.61	13596.6	15385.2	9336.47	9271.15	4	2.9836e-05
2.08	377.069		4359.11	4333	3198.69	4701.01	4804.47	4869.51	3031.97	2792.98	3033.27	2781.75	3210.74	3585.05	3019.67	2738.39	2177.92	5664.74	5620.48	4887.4	2210.93	2899.96	2635.57	3125.46	3390.14	3367.21	3750.79	4995.79	5179.55	6358.96	4714.96	5294.38	5601.35	4510.74	5378.47	6262.74	5176.79	5595.1	5	8.7111e-08
3.15	377.132		0	0	0	3359.36	5195.12	4295.89	0	0	0	4062.76	3485.5	3195.19	0	0	0	3713.15	3936.49	4263.5	0	0	0	2343.2	4175.8	3975.39	0	0	0	4394.89	4909.01	5646.78	0	0	0	5920.34	3834.21	4765.31	7	1.54e-12
2.43	377.197		3755.08	3342.6	2904.78	10146.8	9760.7	10831.8	2597.22	2250.49	3544.92	9245.25	8606.82	8417.19	1864.93	2352.83	1910.95	10500.5	9932.19	9045.73	1849.49	1613.92	1599.94	6286.8	6873.33	5055.75	3525.43	4517.56	3116.89	9997.67	11500.9	8779.31	3031.35	2388.11	2705.28	5736.53	5838.9	4698.45	6	2.3805e-14
3.48	378.088		2307.92	5764.7	490.715	42400	45826.1	42352.4	1348.46	2213.39	952.725	54919	58333.5	45238.1	576.036	750.064	667.752	41093.2	28134.2	43405.4	618.82	793.946	854.602	21385.9	36566.6	31221.7	2183.76	6795.15	2586.17	49190.4	49185.8	56120.7	6934.77	2012.72	5334.66	71133.3	55294.5	56594.9	7	2.9455e-14
4.23	378.088		7045.3	12300.8	1377.19	173092	226172	242297	5970.59	5155.46	6327.26	226609	211033	140860	1795.24	1736.75	2158.28	170349	175541	303691	2814.49	1856.88	2415.53	119863	187362	212418	11538.6	30132.6	10567.3	210082	306191	320728	23267.3	5404.98	19353.5	245642	187734	258644	7	4.4844e-10
4.22	378.089		0	0	0	11512.2	15905.6	16402.1	0	0	0	15909.1	17134.5	13456.5	0	0	0	10757.8	16063.2	21745.4	0	0	0	8145.19	16265	21728.1	0	1873.39	0	15450.9	19142.6	23392.3	2272.86	0	2164.68	21334.9	13580.7	23662.7	6	9.674e-09
1.8	379.178		0	0	0	0	0	0	5849.09	5470.14	7867.24	22571.8	11107.1	7334.81	0	0	0	0	0	0	6836.21	8780.47	5706.1	6085.38	12598.6	13348.8	0	0	0	0	0	0	13111.8	13147.2	11325.4	21953.2	21125	23768.9	2	2.7214e-09
1.77	379.178		0	0	0	0	0	0	4169.16	5470.14	7867.24	26891.1	14298	13532.4	0	0	0	0	0	0	3189.1	4126.19	5706.1	7803.24	17937.7	16000.4	0	0	0	0	0	0	10205.2	13147.2	8842.92	15349	13826.4	13143.8	2	3.8622e-08
2.02	379.18		0	0	0	0	0	0	18070.9	15991.7	16067.5	33453.4	29876.5	25032.1	0	0	0	0	0	0	12803	15789.3	7697.78	18371.6	25766.3	22633.2	0	0	0	0	0	0	0	0	0	0	0	0	1	1.3392e-14
3.38	379.182		0	0	0	0	0	0	2090.94	3121.92	5651.21	4639.16	3014.11	2982.75	0	0	0	0	0	0	3411.33	3361.64	3637.06	3316.96	3888.4	2919.81	0	0	0	0	1165.92	1154.96	3801.51	2382.16	3301.28	4530.51	2795.16	3409.83	2	2.9242e-08
0.6	380.071		79071.4	85285.7	83402.1	74318.7	64035.1	67325.1	68044.6	62039.3	81632.4	60760.9	60767.7	56630.5	115879	92478.1	89557.4	80402.3	87267.9	92818.7	77915.6	76702.2	94766.1	75771.8	60821.9	65651.6	78427.1	83803.2	77421	69732.3	75806.7	65484.7	70170.5	71182.9	75973.2	68867.1	66797.6	61030.1	4	7.5793e-05
2.06	380.178		2505.05	2643.21	2996.54	4664.69	3961.12	4417.01	2607.01	2430.81	2514.31	1658.09	1893.92	1744.39	3263.92	4261.31	2661.76	4710.61	4655.84	4853.49	3798.44	3312.25	4037.41	1812.19	2145.61	2127.73	3681.72	4465.51	4021.22	4511.8	5288.17	4101.43	3994.42	3203.35	3615.13	3779	4154.56	3201.96	4	2.7135e-08
2.06	381.167		7043.41	6979.07	6606.01	6272.74	5309.41	6220.21	4788.02	4651.4	4331.88	3597.24	3647.72	3253.12	4962.79	6012.38	3346.53	4952	5404.45	5699.71	3659.13	3648.77	3480.82	2368.83	2878.19	2814.48	7319.19	5803.97	4699.56	6266.6	6640.56	5296.55	6340.09	4925.8	5585.64	4342.88	5380.2	4532.29	4	5.4415e-06
4.17	382.115		0	0	0	3073.96	4621.36	4069.46	0	0	0	4021.87	3499.09	2197.91	0	0	1131.4	3496.63	1904.17	4882.45	0	0	0	2791.54	2787.71	3854.5	0	0	0	4170.49	6935.09	4650.95	0	0	0	3084.28	5486.82	7086.21	7	8.4586e-08
4.21	383.122		0	0	0	4616.33	6205.44	4576.45	0	0	0	2625.15	1786.96	1313.77	0	0	0	3208.78	6186.75	6666.33	0	0	0	2583.6	1887.5	6880.16	0	0	0	7039.25	6164.54	11326.9	0	0	0	4583.75	6149.07	10674.1	7	1.3225e-06
2.08	384.099		11977.7	9532.28	14463.3	3925.05	4118.58	3524.07	6389.57	9224.62	8763.44	3140.32	4942.63	3213.35	13022.4	14422.2	15910.3	4516.36	3757.59	4986.88	8395.45	9142.82	9154.16	3821.84	2994.04	2116.53	8285.16	8429.31	8418.4	2204.05	2987.2	2979.11	4811.27	6210.71	5855.02	2095.46	2121.78	2215.9	4	7.6385e-12
3.84	384.105		1470.48	0	1168.11	5163.8	5910.63	6319.37	2377.66	2308.63	3072.71	5776.43	5822.4	4956.92	0	1423.54	1298.88	7466.95	7750.99	7058.58	2951.66	2456.1	2602.97	7062.5	7547.83	8062.67	1104.14	1837.15	1420.07	6834.94	6867.49	7678.68	2892.73	2154.39	2305.85	5892.06	5703.28	6300.47	6	1.471e-14
7.54	384.192		19834.6	20933.2	20307.3	20033.6	19598.3	18575.8	19578.7	19200.4	19421.6	16838.1	17611.9	17907.5	19428.5	19003.8	18348.3	18029.3	19648.2	18525.4	19860.6	18837.1	19108.9	16870.1	17437.6	17078.6	20699.2	19940.2	21560	18796.8	18948.3	19261.4	15296.7	18049.7	16970	18379.6	16402.5	16151.3	4	9.6199e-06
7.63	384.192		5538.48	6125.3	5187.47	5840.33	5487.2	5261.59	5131.95	5212.81	4849.77	4266.99	4516.73	4539.04	4935.58	5039.89	4450.69	4540.71	4619.81	5114.46	5042.81	4755.25	4870.86	4213.03	4567.68	4342.21	5423.73	5226.18	5318.65	4436.5	4417.95	5006.22	4285.4	4383.98	4808.79	4252.42	3979.49	4679.3	4	4.6403e-05
3.34	385.113		3074.64	2407.78	3449.6	4508.11	5510.36	6246.14	4638.25	2849.83	4157.82	4809.06	4396.19	6034.36	8438.47	6818.41	11293.3	7585.74	5933.76	6158.18	9156.81	5365.47	8010.47	5990.67	5421.36	3657.89	3289.22	3397.99	2730.77	4771.31	5343.21	4712.79	2296.42	1876.26	2641.2	3944.38	3489.89	3573.28	4	7.8417e-06
4.05	385.207		1250.36	669.665	0	5593.84	7803.71	11332.6	2312.78	878.746	1543.61	7616.17	6931.66	6502.12	817.07	542.381	804.017	10853.5	7474.46	7225.21	2013.71	1539.16	1082.01	7784.09	8610.19	7984	608.227	1823.23	748.445	10783.8	10409.9	8303	2290.17	529.845	2580.18	10416.7	10869.9	8008.62	6	3.5269e-10
4.03	385.208		1250.36	669.665	0	4414.01	4387.79	5202.93	2312.78	878.746	1543.61	7616.17	3693.52	4170.79	817.07	535.268	804.017	6618.99	4983.37	3496.38	2013.71	1539.16	1082.01	8217.64	6132.45	4390.66	608.227	1823.23	748.445	6681.23	4898.82	4628.56	2290.17	529.845	2580.18	10416.7	4430.18	8008.62	6	1.1795e-05
2.38	386.086		2972.69	4368.12	2574.86	21862.1	34221.3	28788.4	3726.97	3443.59	4314.22	28008.1	27637.8	28074.3	3321.65	3768.71	8258.61	35854.9	38443.6	39566.4	6302.27	3997.83	4947.03	28188.3	38912.6	38552	2342.08	0	3267.08	35126.5	35591.3	39901.7	6326.76	3524.1	0	27011.4	29600.5	41373.1	6	8.3756e-13
2.5	386.095		10825.8	8883.12	6256.6	8730.01	6872.01	7418.02	14215.6	11744.9	12547	9305.89	6903.28	7041.38	4225.8	4680.21	3766.83	6555.95	5437.8	5918.7	6570.41	7830.96	6320.82	5475.87	5567.89	4064.87	11877	19718.6	15701	6720.2	7924.97	6949.95	23163	19193.4	20293.7	8199.56	16520	8754.06	4	8.3948e-08
2.17	386.096		2868.84	2737.72	2109.11	4926.66	4021.26	4677.72	4322.57	2760.11	3901.45	4898.68	4377.49	4197.77	1659.68	2222.73	2164.78	3983.89	4742.37	3926.85	2626.85	2572.68	2279.25	4198.79	3976.74	3766.87	3185.28	4260.8	4071.56	4390.04	3980.87	3323.52	5133.96	3890.2	5019.74	5116.54	5228.01	3592.91	5	2.0349e-05
3.58	386.1		1635.23	1460.13	0	8075.66	7456.37	9782.66	1840.82	1346.6	3297.62	13767.8	11304.3	8198.8	0	0	0	7705.78	7754.48	8722.77	0	0	0	7716.63	8896.56	11343.3	1265.84	3674.06	1565.91	12643.8	12234.2	14255.8	5932.41	2852.48	6876.5	19128.1	17243.1	14371.8	7	1.278e-11
3.35	386.12		19390.3	15861.7	22651.5	25956.1	30411.4	33732.1	30896	20397.1	26208	25766.6	24616.3	33165.5	45986.6	32434.8	43837.4	36315.1	37477.1	37068.7	43788.9	32540.5	41727.5	29285.4	31298.6	26965.9	21804.8	19421.9	19977.3	31343.6	31411	32739.6	18828.2	14547.1	18223.7	26815	20854.7	26363.4	4	1.7982e-06
3.18	386.121		3344.91	3293.75	3599.47	2522.97	3132.51	3106.34	5378.5	3909.05	8947.7	2271.76	1546.86	3628.3	8947.3	10642.9	17205.4	0	2600.93	0	12455.7	8959.15	11172.5	10896.3	5561.18	5562.17	3012.6	4437.13	2606.4	4661.58	2404.69	3017.97	1653.63	1376.5	2889.04	2171.4	0	2633.44	3	3.7198e-06
3.16	388.172		4773.52	6801.8	9347.27	3618.67	1656.52	1642.99	8033.65	5543.51	7257.78	2113.96	2563.17	2033.68	2789.32	3023.75	2790.41	1615.46	1950.04	1247.17	6150.49	4776.51	3496.79	2861.67	2866.46	1323.45	3987.93	8605.07	4005.14	1430.47	1718.73	1278.21	10075	9141.86	10925.8	1922.17	2366.19	1050.55	4	2.6371e-07
3.32	388.172		33430	35433.6	38616.6	17495.2	11233.2	9485.08	34653	19710.5	17720.6	4058.85	20208.9	16908	18533.4	32998.4	26614.9	14541.6	8047.69	11791.5	17418.1	17393	21337.4	11875.4	17760.5	6599.6	34010.4	20052.9	35099.1	6853.36	6518.93	5784.05	18338	21941.4	20615.9	9775.76	7965.26	6842.14	4	2.3564e-05
4.61	388.172		6450.7	6654.45	6226.92	5560.29	4569.75	4958.9	6483.26	4183.84	4330.72	4337.11	3587.24	3129.66	7638.64	7242.56	7270.85	4977.41	5551.24	5276.63	7559.39	6683.72	6903.85	3887.86	5048.27	4620.71	6294.76	6305.38	5697.79	5217.06	4469.16	4759.92	4735.76	4840.98	5314.51	5213.81	4229.29	4098.04	4	1.1851e-06
3.29	388.24		0	0	0	0	0	0	1893.19	2655.65	5377.09	4563.51	2622.96	2755.73	0	0	0	0	0	0	3019.05	2470.59	3491.29	3490.63	3825.82	2642.15	0	0	0	0	0	0	3438.19	2174.2	2669.64	4111.88	2682.78	3025.9	2	7.1129e-08
3.04	389.084		2591.73	1883.75	2898.35	6756.78	8672.15	8320.18	2721.25	3425.15	5461.48	8370.32	10529.6	12227.1	2048.7	3133.61	4065.62	13085.6	9017.24	8636.8	3307.12	2060.94	3261.21	11313.7	10678.9	10355	1985.78	3026.79	1954.79	7862.94	8131.31	5884.92	2562.58	1475.76	2670.47	7692.74	9513.62	5808.78	6	7.6813e-09
1.64	389.099		0	0	0	6338.76	6952.46	8475.37	0	0	0	11010.1	7035.28	5119.17	0	0	0	5051.8	6773.57	6973.33	0	0	0	4947.1	7067.43	8543.07	0	1162.62	0	11099.3	14205.1	16697.5	0	0	0	11230.7	7370.76	10702.7	7	1.3468e-10
1.8	389.113		0	0	0	3071.22	2899.14	3366.18	0	0	0	1841.43	1598.79	0	0	0	0	2344.06	2129.17	1895.76	0	0	0	2286.29	1669.03	1591.6	0	1198.54	0	4913.41	6884.8	5803.24	0	0	0	3045.62	3280.21	4034.76	7	5.2066e-12
0.4	389.945		2014.55	1440.93	3030.19	1859.02	2207.81	2619.56	2425.68	2994.48	3192.33	2589.07	2427.38	3416.69	4218.44	3597.73	5362.21	3618.95	2401.18	3307.48	6250.73	4352.85	5286.34	4958.21	3512.81	3587.7	2136.42	3182.72	2540.11	3106.4	3079.4	2585.48	1872.73	1174.64	1923.51	1790.76	3053.58	2829.29	4	4.8122e-05
0.92	390.064		0	0	0	3950.93	6234.79	4828.3	0	0	0	4891.07	4645.79	5482.64	0	0	0	4216.17	9159.9	6585.16	0	0	0	4865.84	5988.65	12340.3	0	0	0	6684.41	4476.98	9016.14	0	0	0	8340.5	4204.45	6378.01	6	1.0771e-06
0.92	390.067		2563.4	1471.26	2508.48	7712.71	11942.8	10834.3	0	1326.88	2818.44	9560.69	8824.73	10454.5	0	2543.08	1286.74	10221.2	14729.7	12932.8	3578.91	1480.94	2566.84	11108	13384.8	19306.3	0	1240.54	1375.87	11782.8	9733.33	13777.6	0	0	1674.43	13329.3	10909.8	14211.1	6	5.7952e-10
2.91	390.084		6746.7	7295.28	7200.28	6410.39	5936.74	5758.94	6333.59	6492.11	6370.07	5484.99	6014.15	5753.37	6446.82	5936.41	5937.09	5560.2	6147.62	5759.25	6186.72	6471.59	6437.36	5012.64	5444.94	5771.95	6832.81	7116.94	6909.55	5937.83	5417.12	5571.61	6565.35	6676.77	6227.41	5823.13	5707.48	5747.74	4	7.046e-07
2.76	391.111		1438.94	1035.4	1317.58	2905.62	4061.79	3407.58	1100.41	1269.04	1562.44	3171.99	3584.33	2506.61	1139.17	1130.02	2186.58	2406.89	3146.55	3099.8	1626.9	1257.56	1202.42	1912.99	3416.67	3023.39	1216.37	1326.05	0	3966.86	4627.57	5087.92	1598.51	1258.47	1273.99	4911.14	4045.58	4801.06	5	8.0092e-09
2.48	391.112		0	0	0	3784.8	7663.16	6922.53	0	0	0	2007.26	7273.98	4260.71	0	0	0	5599.83	5811.07	6578.74	0	0	0	0	3666.03	3183.82	0	0	0	0	5050.24	5762.69	0	0	0	2180.06	1662.82	1990.71	6	2.2154e-05
1.6	393.091		0	0	0	3802.54	4730.75	5539.89	0	0	0	6717.22	3154.01	3462.47	0	0	0	4217.97	5548.9	5089.9	0	0	0	2228.02	6088.25	4031.33	1065.64	0	0	5886.97	6349.81	6691.4	1438.42	0	0	8376.98	6170.36	5203.18	7	6.8735e-09
2.69	393.126		0	0	0	8978.8	6272.21	8492.77	12493.1	8969.21	12731.8	120617	81667.2	71325.1	0	0	0	0	0	0	10418.5	6571.34	4482.39	94753.1	78370.8	57891.6	0	0	0	0	0	0	0	0	0	524.001	0	0	1	2.7874e-11
2.69	393.126	NHP-OGlc-Mal	0	0	0	8978.8	6272.21	8492.77	12493.1	8969.21	12731.8	120617	81667.2	91982.7	0	0	0	0	0	0	10418.5	6571.34	4482.39	94753.1	78370.8	57891.6	0	0	0	0	0	0	0	0	0	524.001	0	0	1	5.443e-13
1.86	393.192		8014.6	5515.28	7946.39	5736.78	5992.11	6672.57	6660.42	6625.21	7973.84	5020.54	4864.57	5329.36	9157.15	9352.74	9726.67	6934.89	6632.04	5550.55	9249.09	7672.58	9701.62	7759.79	6292.54	5426.71	6395.69	7979.32	6839.49	5238.47	4711.55	5073.6	6821.57	5015.74	6023.33	5318.16	5092.36	3303.67	4	1.6699e-05
1.93	394.185		7906.31	7383.09	7142.26	2963.24	3718.44	3341.28	6171.16	4719.56	5116.7	2482.4	2451.09	3442.43	5495.49	6386.75	8154.47	3145.34	3227.12	2932.31	5762.76	4985.82	5246.38	3098.24	2443.29	1914.54	5446.26	6696.96	6593.43	2690.37	2905.55	2465.45	4659.96	3448.07	4375.73	1812.51	2396	1848.46	4	5.1372e-10
2.38	398.06		4140.88	4273	3948.94	5414.86	5447.35	5200.87	2954.84	3629.64	3612.71	4594.61	5039.01	4342.24	3620.68	3858.01	5564.3	5070.47	5826.27	5711.28	3161.72	3243.76	3728.95	4893.15	4954.57	4637.41	2788.36	3829.12	3277.52	5711.26	6643.55	6198.31	2917.51	2093.49	2656.25	5355.87	4423.18	5422.72	5	1.0517e-07
3.49	398.114		89405.1	67133	82952.1	75270.5	74827.7	76671.5	79427.8	70541.4	88972.5	65322.1	60276.7	59488	97019.4	94489.5	108717	71548.1	85943.6	84711.9	96802.9	96051.9	94706.7	81506.3	66667	72413.1	92919.2	90392.1	86892.5	74050.8	81868.8	80195.8	72088.9	75404.9	70612.3	55163.2	55138.9	63021.1	4	1.0752e-06
3.77	398.114		0	0	0	1443.96	2997.84	2259.35	0	0	0	2019.15	1794.43	1354.3	0	0	0	1501.17	2904.72	3956.14	0	0	0	1681.89	2636.78	2676.06	0	0	0	2444.35	2360.04	6041.21	0	0	0	6164.8	2239.32	5166.28	7	1.5319e-05
3.12	398.153		0	0	0	2790.13	2947.46	2843.88	0	0	0	5718.85	2905.44	2838.95	0	0	0	2462.64	2950.58	3025.49	0	0	0	2406.02	3826.6	3376.42	0	0	0	3731.07	4291.28	4690.01	0	0	0	4704.44	3454.68	3696.45	7	1.432e-10
4.11	398.156		5812.27	4574.24	5533.35	4726.66	3074.76	4424.08	7043.17	2955.72	4323	3058.03	2641.56	2832.29	6545.41	6892.83	10211.8	4118.43	4453.5	3494.97	7041.68	6944.6	7583.29	5152.71	4159.78	3793.01	5649.27	5496.48	4577.64	3501.47	2760.11	2492.65	5037.62	3806.29	4349.51	3708.68	2908.2	2488.37	4	5.2178e-05
2.45	399.137		34426.5	30309.8	45611.7	15115.6	19133.5	14724.7	33615.7	34402.6	54397.4	14829.7	15498.1	22410.1	37932.2	40864.8	71563	16292.5	17068.2	14321.5	48166.5	33314.5	42943.7	24568.2	14560.7	8704.06	29495.8	27587.3	30707.9	10358.8	14777.5	15066.8	24091.3	19483.6	27731.8	14018.1	10382.5	10795.2	4	1.9197e-05
1.55	399.138		2384.77	1329.86	1611.74	3973.48	3701.07	4269.49	1724.64	1410.09	1930.03	4303.43	3464.5	3008.88	1402.36	1839.37	2059.01	3557.73	4129.13	4009.53	1500.22	1304.42	1767.77	3013.17	3434.59	3117.74	1479.44	1814.59	1500.32	4520.01	4920.66	4864.17	1351.23	1088.62	1591.29	3432.79	2902.65	3049.9	5	2.2184e-11
1.3	399.209		3489.32	1611.54	2203.04	16674.6	13071.3	14799.8	3118.24	1798.39	3330.17	18910	16929.2	12552	1786	3345.34	6350.16	21388.7	19189.1	16639.1	4858.76	4156.52	2869.34	26676.6	19068.8	17932.8	3188.32	6274.66	2289.13	15170.6	16393.3	19727.5	5978.46	2250.22	6137.77	16304.5	13309.3	17504.9	6	3.1006e-10
3.04	400.101		0	0	0	13433.2	16220.5	17861.2	0	0	0	17316.4	21353.1	22731.7	0	0	0	25024.1	17396.9	16982.2	0	0	0	20790.3	19072.7	19563.9	0	1257.56	0	15272.7	16133	10709.5	2650.13	0	1383.97	14866.3	19870	10106.2	6	4.841e-12
4.38	400.151		1222.91	2008.39	1684.41	3050.86	3951.63	3105.33	3487.19	1870.95	1852.67	1990.82	2560.47	3933.2	0	0	0	2923.34	2602.38	1810.74	1810.38	1240.65	0	3407.83	3248.22	2194.41	2386.95	2731.4	1942.31	2690.26	2409.53	1525.35	3643.5	3621.83	3538.37	2393.2	2920.9	2903.17	5	3.1474e-05
4.08	400.171		3493.94	2760.86	3356.36	6364.48	4696.26	6866.66	3922.07	2029.25	2234.13	4458.88	3649.57	4084.82	3600.91	4792.53	4480.33	8037.9	7181.72	6528.18	4778.24	4477.35	4498.02	7977.22	6904.86	5815.16	3744.79	4301.72	2946.42	4377.23	3578.77	3796.89	4201.59	2157.86	2928.75	6134.58	3095.88	3529.61	5	2.3349e-05
2.68	401.107		3565.42	3603.61	3579.2	9379.02	7355.12	8981.42	4836.88	3910.96	2755.03	5675.99	6093.39	6079.79	3952.02	2957.9	2188.75	7325.66	8611.19	7233.52	3445.38	4870.43	2727.83	5588.32	5907.79	6097.94	4939.55	5211.36	5754.26	9031.36	7659.48	6590.88	7051.88	7610.98	5647.28	8674.29	10805.8	6867.81	5	5.4409e-07
4.31	401.132		1622.98	2082.17	2780.33	5641	4666.87	4457.23	5320.85	5109.19	5313	4761.04	5118.27	4797.72	2511.4	2760.69	2486.99	4849.02	4910.98	4880.31	4703.28	5080.34	4625.81	5076.67	5313.47	5296.27	4194.36	4702.4	4232.63	5398.56	5338.99	4707.83	5078.45	5468.9	4441.25	5544.5	5216.01	4932.12	5	5.7311e-10
2.42	402.09		2899.03	2083.09	0	3481.69	2735.45	3255.58	4078.78	3988.56	3896.2	3626.59	2982.19	2463.54	0	0	0	2506.03	3052.54	2632.27	2236.33	2354.08	1800.03	2190.67	2748.93	2439.28	4076.31	8010.43	5955.04	3526.64	2960.47	2948.19	14146	9270.07	10684.9	3772.94	7211.12	3288.5	5	7.4065e-08
3.31	402.091		1133.42	1099.89	0	1450.27	1012.02	1542.17	1431.02	1984.69	1620.03	1944.03	1355.57	1123.56	0	0	0	1129.31	1337.5	1206.5	0	0	0	1050.88	1230.68	1346.32	1751.12	3179.24	2015.55	2220.67	1725.79	1860.64	6512.52	5110.78	4997.39	2629.88	4025.37	2542.07	5	3.9329e-10
2.08	402.091		9978.87	11596	6019.25	24258.4	21733.4	23524.7	8794.74	7230.69	7117.26	25303.8	19673.6	16239.1	3984.29	4834.4	2134.64	19715.7	24320.7	23238.3	4016.44	5684.35	4300.71	10679.1	17080.9	15771.2	11867	15640.8	12517.1	29048.4	25065	29294.7	26004.8	18022.9	21470.3	43226.6	30044.3	28012.5	5	3.636e-09
4.78	402.132		632.468	784.451	659.566	4873.06	3441.48	3681.01	978.598	653.124	902.779	6913.93	4087.57	4642.23	468.712	0	407.036	3953.93	4577.32	4271.39	640.046	596.318	486.509	3241.14	3731	3599.4	646.67	1173.66	572.772	5730.48	6451.13	6131.04	1591.04	738.885	1240.03	5009.13	4630.28	4729.07	6	2.884e-12
2.65	402.182	D9-NHP-OGlc-Mal	0	0	0	0	0	0	12130.2	11716.1	13475.1	93091.4	66350.2	74249.6	0	0	0	0	0	0	9803.02	7032.17	4930.03	73993.6	65471.8	46023	0	0	0	0	0	0	0	0	0	0	0	0	1	7.4402e-14
8.14	402.225		5449.25	5400.27	5512.6	4693.6	4966.55	4730.75	4607.17	4359.11	4507.93	4151.41	3854.37	4170.45	5203.07	4276.11	5027.95	4624.51	4786.8	4489.95	4623.86	4421.38	4525.85	3795.31	3825.58	4108.71	5174.11	5234.96	4851.34	4279.11	4178.81	4067.6	4320.34	4133.12	4045.94	3682.51	3738.34	4141.25	4	4.5765e-08
3.94	404.203		0	0	0	29806.3	31976.6	34884.9	0	0	0	25849	24016.4	24298.2	0	0	0	33281.9	32110.8	35793	0	0	0	26612.5	34644.4	38230.5	0	0	0	36750.4	32212.9	31777.6	0	0	0	36369.1	42709.6	41353.6	6	4.015e-18
2.95	404.207		2397.09	2161.51	2307.75	3859.67	2730.24	4370.21	1590.12	1467.72	2245.59	3479.08	3710.3	3336.97	3314.87	4723.37	4628.69	7072.25	6200.54	6081.38	4286.31	4568.28	4476.64	5714.55	5987.31	5492.06	3285.56	4709.03	3242.98	6394.96	5007.87	4517.98	3162.04	2656.4	2875.76	4015.49	3760.19	3228.36	5	2.8604e-08
0.6	405.113		190881	176114	141633	232948	211523	226242	224863	191709	158670	272629	238513	207685	107754	126753	93649.1	157170	194461	223837	145991	152368	83863.6	123278	176365	231074	197361	214213	181381	235464	265607	268655	229002	200992	225095	242925	236537	262464	5	4.6976e-05
4.1	407.06		0	0	0	6768.22	8211.65	7779.93	0	0	0	7149.48	5825.29	5059.3	0	0	0	6408.27	6934.34	7680.03	0	0	0	6258.23	6101.35	7749.86	0	0	0	11908.6	11792.1	15271.4	0	0	0	9732.28	8938.81	9716.23	7	2.9876e-16
3.35	408.102		17930.8	14305	20566	22739.8	29705.9	28666.6	27055.6	19026.8	23940.3	22883.1	22739.6	29279.4	39266	27906.6	35699.4	30681.3	31263.2	32033.6	35952.5	29041.2	35923.2	25547.4	27115.8	24680.4	19870.6	17337.6	18035.8	26990.9	27131.9	29515.8	17542.2	13300.7	16647.2	26788.7	21537.2	22548.5	4	3.0187e-06
2.96	408.119		0	0	0	1796.51	2199.12	1562.79	0	0	0	0	1386.3	2103.59	0	0	0	2172.06	2000.72	1780.88	1076.59	0	0	4140.63	2767.95	1925.47	0	1292.36	0	1646.03	1697.61	1281.3	1763.18	0	1078.91	1911.71	2582.55	1886.67	6	4.363e-05
4.62	408.155		1441.75	1309.8	1653.15	5384.43	3584.25	3875.87	2505.93	1286.39	1339.65	3506.28	4848.48	4815.17	1123.14	1078.43	1897	5934.77	3993.84	4132.9	1648.81	1137.69	1319.66	4249.46	6276.88	4938.5	1863.18	1514.94	1649.76	5205.61	3847.48	5236.14	1948.97	2470.42	2213.56	5498.14	5641.46	6093.65	6	1.1219e-08
4.17	408.175		0	0	0	3378.14	3144.59	3245.46	1012.31	0	0	2404.67	2994.98	1637.93	0	0	0	2875.72	2799.07	3749.87	0	0	0	2257.89	3180.65	2794.53	1057.01	1253.03	0	3272.85	3008.94	3785.89	0	0	0	4393.78	3448.88	5128.02	7	1.9576e-11
2.21	410.225		0	0	0	2831.82	3129.55	3034.81	0	0	0	4728.45	3486.37	3274.81	0	0	0	2911.4	3478.63	3280.37	0	0	0	3084.88	4092.79	3790.46	0	0	0	3520.11	3997.73	4147.81	0	0	0	3649.12	2919.28	3365.95	6	1.1838e-15
2.64	410.934		6501.17	6343.79	6488.34	6111.47	6779.81	6883.32	6373.66	6122.72	6167.92	5712.08	6458.3	6707.19	7644.41	7904.51	8054.79	8108.87	8505.78	7718.57	7432.51	7914.98	8106.13	7679.98	7345.86	7691.14	6464.72	6998.16	6402.45	6130.37	5252.51	5488.07	7305.8	5500.4	6297.85	6615.34	5699.44	5468.07	4	3.2353e-06
1.3	411.208		1283.94	0	0	4402.08	3496.02	4283.22	0	0	0	4178.6	3590.64	2749.52	0	0	1351.36	4943.43	4528.18	4396.7	1548.16	0	0	4165.65	3637.25	3764.46	0	1560.06	0	4450.55	4138.14	4567.9	1327.01	0	1559.54	3954.67	3440.87	3936.78	6	2.8815e-10
3.72	413.153		0	1114.08	0	4328.05	6578.84	5083.98	0	0	1200.76	3830.92	4385.32	4481.89	0	0	0	4561.27	8821.81	6607.97	0	0	1058.07	5179.32	6214.73	5124.88	1114.86	2230.04	0	6440.77	6918.29	9676.36	1634.96	0	1094.36	8102.46	5734.99	6685.89	7	2.0083e-09
3.41	416.076		0	0	0	1636.26	3255.86	3683.23	0	0	0	2147.54	2710.03	1811.59	0	0	0	2493.33	3850.02	5649.89	0	0	0	2299.81	3846.87	6186.65	0	0	0	3765.57	5012.81	6517.32	0	0	0	3493.96	4000.22	8213.64	7	3.0187e-06
3.41	416.078		0	0	0	1268.34	2676.13	2149.57	0	0	0	1538.96	1908.45	1071.31	0	0	0	1794.18	2695.58	3972.16	0	0	0	2071.42	2971.52	5231.37	0	0	0	2494.88	3785.23	5271.55	0	0	0	2538.72	3300.87	6877.36	7	1.4882e-05
3.05	417.091		0	0	0	3304.97	3509.47	3843.06	0	0	0	5546.94	5391.71	5090.77	0	0	0	5039.82	3909.71	4104.02	0	0	0	3328.88	4585.24	5001.25	0	0	0	3800.12	3569.78	2952.18	0	0	0	5077.44	5400.2	2513.54	6	3.0881e-12
1.48	417.184		2363.51	3393.98	1953.38	7904.79	6690.78	7639.5	0	1264.73	1497.28	8923.44	5681.86	4867.15	1138.9	2113.66	1024.19	7928.88	8108.56	7255.92	1471.01	2053.52	1213.5	6478.83	6516.2	5280.92	3822.13	1426.04	1088.5	9083.65	8899.53	11349.8	1667.29	0	1368.78	6226.56	7260.9	6055.61	6	3.0354e-10
1.86	417.199		63399.1	57081.3	45311	233630	201510	247346	42507.2	36474.9	53483	208086	197140	154412	46826.8	52706.6	51063.4	248532	246580	304086	43629.8	36017.2	29253.2	139689	170337	196268	62911.9	95167.6	50948.8	371196	362154	356400	64076.6	26931.9	53315	195073	190381	202803	6	1.7931e-15
1.86	417.2		0	0	0	2495.74	2258.53	2452.01	0	0	0	2242.39	2172.96	1644.37	0	0	0	2478.14	3169.22	3589.57	0	0	0	1701.19	1934.18	2790.11	0	0	0	5619	4482.44	5313.58	0	0	0	2283.77	2382.09	3422.36	7	5.5681e-14
2.96	418.147		0	0	0	2353.1	3619.58	2292.97	1239.5	0	0	1964.66	2166.64	3152.08	0	0	0	3373.05	3362.4	2827.25	1348.99	0	0	6028.01	4103.99	2797.95	0	1731.67	1472.07	2937.4	2634.87	1733.71	2915.77	0	1950.85	2710.23	3987.09	1830.07	6	5.5908e-05
4.62	418.183		0	1367.1	1370.7	4545.96	3163.96	3577.07	2457.16	1004.67	0	3094.54	4015.58	4097.24	0	0	1527.72	4614.13	3456.91	3809.12	1355.25	1121.89	0	3223.36	5419.71	3774.84	1740.51	1168.17	1132.97	4777.99	3853.88	4464.24	1922.14	1752.23	2075.32	4632.77	5018.44	4960.58	6	1.3672e-07
4.49	420.1		0	0	0	10436.1	11697.1	12891.3	0	0	0	16414.5	12991.6	11076.7	0	0	0	11136.5	13508.7	12838.5	0	0	0	9186.76	12221.1	12794.1	0	2460.89	0	13665.3	15767.1	16255.9	2292.77	0	1185.59	15491.5	13240.5	11950.8	6	4.2727e-14
2.24	421.181		0	0	0	0	0	0	2180.92	2302.16	1885.83	5077.58	4166.93	5055.9	0	0	0	0	0	0	1796.53	2033.34	1618.97	5481.58	5131.43	4804.03	0	0	0	0	0	0	2845.5	2238.82	2742.18	4361.77	6613.89	4320.48	2	2.5968e-14
2.47	421.183		0	0	0	0	0	0	2873.84	2179.28	1639.7	4839.21	4365.16	4298.55	0	0	0	0	0	0	1666.59	2216.71	1575.78	5248.08	5297.77	4661.02	0	0	0	0	0	0	3946.56	3037.92	3469.79	5127.5	7226.66	4662.57	2	7.5964e-14
3.33	422.171		3643.33	3468.3	2527.03	9127.85	9781.6	9211.5	5103.38	3432.07	4082.43	9925.62	9960.84	9921.3	2411.2	2869.36	2909.44	7764.81	12537.7	11193.1	3301.78	4423.17	3385.83	6669.54	10035.3	12445.2	4540.08	3597.36	4392.81	11291.3	9878.33	12434.8	6522.52	4506.11	5522.55	11654.6	9550.02	9820.53	5	1.1426e-08
3.33	422.171		13149.4	11039.4	10303.4	21418.5	17842.9	21477.5	11247.8	10567.6	12205.2	20837.8	19438.8	17776.2	7972.02	9508.12	7266.28	19183	21725.7	20365.8	9101.05	8757.11	7707.68	17349	18249.8	15829.5	12776.8	15596.2	12060.4	20335.7	21501.1	19566.5	11474.7	9824.07	12248.6	16542.5	14938.9	12778.7	5	7.2822e-11
3.35	424.089		5160.76	2814.78	3842.66	7864.62	9757.17	11517.7	9331.84	4549	7953.93	5571.31	7257.14	10199.7	11926.4	9557.55	13424.3	12133.3	10251.7	10177.4	15196.8	11904.7	14618.6	12564.1	13124.3	11833.9	5212.59	5162.73	3995.52	9341.64	9916.41	7901.14	4657.88	3454.55	4725.7	9581.92	7647.58	10303.9	5	4.852e-07
3.21	424.093		0	0	0	4076.31	6173.52	5002.04	0	0	0	1657.67	2547.38	4496.26	0	0	0	7062.67	7333.12	4240.1	0	0	0	5933.6	5266.71	6061.89	0	0	0	6636.2	2528.4	4314.75	0	0	0	6900.64	5882.84	5583.23	6	8.6313e-10
2.66	424.164		0	0	0	0	0	0	2663.06	2454.12	2822.78	15719.3	13175.5	13613.9	0	0	0	0	0	0	2184.85	1551.2	1058.4	14410.2	14467.7	11018.4	0	0	0	0	0	0	0	0	0	0	0	0	1	5.68e-18
4.11	424.21		0	0	0	2164.42	4117.59	2052.25	0	0	0	2361.48	1078.02	0	0	0	0	1637.83	3495.2	2157.96	0	0	0	1939.86	1775.03	3175.15	0	0	0	3414.03	3636.63	3443.68	0	0	0	1647.55	3053.23	4814.05	7	2.2283e-06
2.1	425.203		6134.9	5107.51	5756.1	14984.9	12506.4	20187	6193.91	4117.19	5887.57	16294.4	17482.7	12262.4	3278.17	5658.59	3252.38	18157.7	16258.6	13375.6	5102.67	6244.22	5456.38	22795	16454	17011.9	6429.46	13906.5	7281.75	17248.1	16688.4	15654.2	9603.72	4479.13	12943.1	20730.4	12914.2	13316.7	5	3.3571e-06
0.84	427.204		1617.98	1287.57	0	1652.94	1637.8	1776.24	6898.1	6489.92	5212.09	4851.13	4357.41	4322.71	0	1419.32	2404.68	3846.56	2222.39	1571.41	8199.33	6265.71	8153.14	6713.46	4154.34	4303.29	1119.64	3713.16	1236.81	1680.54	1514.34	1417.11	6979.05	4468.07	8250.47	3140.25	5822.54	3121.56	2	1.2116e-06
0.99	429.124		0	0	0	0	0	0	6631.29	6719.97	6172.24	5998.63	5259.29	4890.24	0	0	0	0	0	0	7099.44	7043.79	7728.46	4588.66	4975.85	4668.19	0	0	0	0	0	0	7868.15	7863.31	8078.92	5541.94	5289.48	5960.01	2	3.3771e-23
1.83	429.198		3654.06	3148.26	2491.55	6808.02	4541.27	7502.3	2225.57	1158.42	1517.4	3815.37	3860.86	3404.98	3232.1	4021.96	2652.65	7654.22	6943.01	4547.41	3388.84	2814.37	1916.58	4352.83	3419.27	3773.15	3545.67	6456.57	3829.71	4892.71	3785.82	3259.78	2492.72	1186	2479.43	3581.12	2861.18	2262.55	5	9.7871e-05
1.88	429.202		17203.9	16951.8	17907.1	97902.1	106886	102288	9516.85	10101.1	15913.2	82320.1	75837.3	47505	10368.4	18012.3	11195.6	101327	108998	94067.7	7951.92	6908.05	6417.64	64766	68523.4	62457.1	20277.4	33850	14889.5	160167	193252	108108	16927.3	8560.46	11193.1	52616.5	65656.2	74192.9	6	9.0233e-11
1.88	429.203		0	0	0	2217.94	2893.76	2593.65	0	0	0	2072.26	2119.99	1496.92	0	0	0	1973.84	2642.49	2133.32	0	0	0	1677.83	1804.61	2334.68	0	0	0	4685.39	5005.03	3562.27	0	0	0	1244	1752.55	2499.59	7	8.3756e-13
2.43	430.161		0	0	0	2457.98	2855.24	3111.24	0	0	0	3283.24	2862.18	1135.55	0	0	0	1543.2	2429.49	3865.89	0	0	0	0	2119.33	5190.42	0	0	0	4586.27	3341.1	5067.22	0	0	0	2803.96	3829.39	5571.31	7	1.8539e-05
2.23	430.24		0	0	0	0	0	0	2970.48	3273.99	2128.34	6326.67	4510.89	6351.23	0	0	0	0	0	0	1536.48	2611.47	1538.48	6592.52	6435.5	4862.98	0	0	0	0	0	0	3809.3	3161.1	3526.33	4597.16	8514.17	5306.69	2	6.1026e-11
2.46	430.24		0	0	0	0	0	0	2445.31	2795.94	1553.07	5605.26	4400.13	4630.92	0	0	0	0	0	0	1570.73	2236.36	1677.16	4823.79	5032.66	4748.04	0	0	0	0	0	0	4221.77	3879.4	3949.94	5213.83	9367.03	5624.08	2	3.4089e-11
3.84	432.2		5008.87	3886.48	3124.63	6782.02	6947.39	8192.5	5809.43	4024.6	3813.52	7933.9	6119.43	6879.12	3518.53	3710.39	4192.62	8662.56	8285.24	7136.62	5162.51	4697.31	4230.18	8869.46	8435.6	7525.32	4330.94	6805.65	4681.72	9499.17	8987.83	7972.78	5921.68	3560.94	4803.2	9741.03	10982.6	8049.81	5	3.4331e-07
2.33	433.006		6091.21	5007.42	5292.62	5710.51	5148.89	5291.76	4560.78	3823.94	4909.76	4718.32	4953.42	4176.99	6092.99	6603.61	6521.64	5848.32	5843.82	5462.94	6035.83	5303.06	5636.41	5854.85	4843.05	4967.24	6774.88	7415.85	6335.13	5372.69	4462.15	4272.03	5320.17	4405.44	4716.83	4653.33	4118.91	4330.04	4	1.0852e-05
4.62	435.174		0	1063.1	1094.39	4311.07	2750.96	2889	1695.97	0	0	3318.49	3732.61	3238.26	0	0	0	3744.27	2466.36	3544.61	0	0	0	2779.06	4612.69	3147.48	1279.71	0	0	3490.27	3470.1	3756.63	1585.11	1682.79	1511	4317.96	4373.29	4347.27	6	2.2603e-09
2.09	436.184		0	0	0	5010.57	5708.28	5684.92	8035.65	7070.91	9532.36	31450.7	27272.9	30562.8	0	0	0	0	0	0	4053.86	3756.71	2958.97	28528.2	30896.6	24717.6	0	0	0	0	0	0	0	0	0	0	0	0	1	7.9243e-20
0.78	436.26		0	0	0	0	0	0	4832.87	3547	2597.88	1655.27	1973.49	2344.94	0	0	0	0	0	0	6583.62	3656.18	6062.72	3301.75	1214.23	1332.43	0	0	0	0	0	0	1192.91	2445.46	4481.97	0	1931.46	1107.66	2	4.8784e-07
0.93	436.964		4381.52	5057.99	5236.27	2990.57	1362.03	0	4250.29	4605.13	2427.25	2311.79	1774.96	0	2529.25	3396.38	0	1441.11	3218.07	1116.58	3327.33	3812.67	3003.9	0	0	2235.97	6623.82	4920.76	6978.2	2510.16	1042.8	2390.54	5511.36	6952.04	4623.88	2412.42	0	2284.19	4	6.7827e-05
3.18	437.179		0	0	0	0	0	0	0	1073.79	0	2035.9	1649.47	1900.36	0	0	0	0	0	0	0	0	0	1170.34	1616.94	1556	0	0	0	1142.05	0	0	1934.62	1975.36	2232.87	1899.42	4757.18	2035.76	2	2.7712e-06
2.25	438.211		0	0	0	35918.3	65382.4	52848.8	1530.22	0	0	35217.5	19639.4	45364.8	1244.12	0	4858.2	34595.8	54799.7	22577.9	1118.1	0	0	52425.6	28202.8	30914.9	0	2598.42	0	39924	37370.1	35900.5	0	0	0	14812.9	28176.8	20266.3	6	8.3448e-08
3.35	439.031		1695.91	1237.81	2208.25	2709.49	3201.93	3018.51	2636.4	1809.07	2434.88	2093.11	2382.77	3082.86	4367.75	3172.31	3728.91	3331.58	3520.59	3711.2	3956.26	2624.9	3799.92	2652.13	2953.26	2408.87	1957.99	1880.37	1864.44	2225.67	2671.44	2733.63	1696.89	1265.86	1679.54	2329.33	2175.09	2651.31	4	8.5948e-06
2.04	439.103		0	0	0	2006.54	3286.67	2876.45	0	0	0	1375.6	1097.37	1066.81	0	0	0	2140.67	3797.57	3148.47	0	0	0	1509.94	1892.7	2009.57	0	0	0	3827.24	4161.35	4581.57	0	0	0	2257.26	3078.64	3469.32	7	1.0927e-12
4.26	440.005		35915.7	36202.9	34921	43575	44906.5	42934.3	45346.2	51930.2	49441.1	48732.6	50491	49249.1	35746.3	34485.7	31690.1	40103.9	42811.2	46373.6	47794.1	49862.9	47058.3	44052.8	46904.8	48015.9	39538.2	38910.7	46580.2	45303.7	45574.5	48587.5	50610.2	55826.8	50768.4	50272.3	48585.5	53044.7	5	5.0307e-08
3.6	440.07		0	0	0	2306.96	4237.04	4463.42	0	0	0	3737.6	3291.15	3198.51	0	0	0	3829.15	3407.45	4367.31	0	0	0	3833.06	3864.49	5181.63	0	0	0	6654.49	6715.26	9825.18	0	0	0	5689.23	7054.45	7066.04	7	1.9541e-12
3.8	440.094		0	0	0	3867.49	5352.95	6007.75	0	0	0	7496.53	7339.53	7115.29	0	0	0	6369.42	5179.43	4967.36	0	0	0	6327.68	5720.89	5356.26	0	0	0	5736.82	7371.93	5590.28	0	0	0	5305.56	7554.98	3882.62	6	3.9916e-13
4.22	441.085		0	0	0	2509.92	3330.38	3463.02	0	0	0	4728	4446.08	2644.8	0	0	0	1869.73	2697.13	4424.69	0	0	0	1332.12	3266.04	3264.06	0	0	0	3191.8	4379.31	5013.21	0	0	0	5456.68	3386.25	5208.81	7	7.9961e-09
1.3	441.147		0	0	0	2217.08	2716.64	2371.98	0	0	0	3086.19	2114.24	2293.39	0	0	0	0	2914.55	2647.49	0	0	0	3654.96	3323.94	2363.37	0	1080.16	0	2875.57	2551.81	4322.28	0	0	0	4461.33	1990.73	3540.27	7	8.4453e-07
0.41	441.87		7200.17	6933.94	6330.82	7290.7	7150.68	6715.18	7206.89	6768.8	6534.16	6882.8	6330.95	6705.67	5084.73	5723.12	3619.78	6092.57	6972.67	6411.75	4407.03	5657.86	4455.82	5297.85	6298.94	6434.56	7215.25	6613.87	7584.67	6938.21	6977.24	7160.1	6960.83	6537.79	7178.1	6992.01	6680.23	6405.22	5	5.9105e-05
3.94	442.16		0	0	0	2411.12	2737.34	2844.81	0	0	0	2306.78	1966.85	2011.9	0	0	0	2712.96	2576.02	2916.18	0	0	0	2465.03	2721.04	2934.53	0	0	0	3136.23	2818.33	2716.89	0	0	0	2661.43	3133.3	2860.5	6	7.9243e-20
7.3	445.98		51479.7	47854.9	45734.9	52752.2	54519	50191.5	49736.5	51254.5	47194	44384.4	45248.4	47047	46538.1	49726.1	50166.5	50153.4	51492.9	50933.4	48242.4	46722.8	49278.9	45240.3	45536.2	44858.4	50129.8	51461	53131	52445.2	52792.5	51610.5	49791	49585.1	47411.3	44204.6	43302	43469.4	4	7.6368e-06
3.09	446.235		0	0	0	0	0	0	1139.4	1624.4	0	3324.39	2875.9	3088.41	0	0	0	0	0	0	0	1093.61	0	1984.14	2750.6	2365.32	0	0	0	0	0	0	2050.25	2157.6	2648.84	2463.55	7157.7	3775.63	2	1.2848e-06
2.09	448.184		12139	9505.33	9245.6	34678.6	30149.7	36205.3	13309	9451.2	12269.7	25028.8	21928.1	25458.4	7598.91	9320.07	5200.82	38818.4	38271	26962.5	12081.5	9487.06	12009.7	34723.7	29610.7	23780.4	10034.8	19199.1	12009	35951.3	32441.5	25701.6	17015.2	7988.48	17484.1	31959.4	35959	26134	5	1.1427e-08
3.35	449.117		9809.34	8144.82	10169.8	17393.2	23855.2	25775.4	17516	10661.9	13853.4	25641.2	21638.7	28867.6	24526.5	17010.4	28773.2	27008.9	30958.7	29502.1	33761	20400	25209.3	20010	32007.1	25376.2	11722.5	8354.13	8723.95	23486.7	24521.6	28086.6	12812.7	12458.8	12411.7	29644.2	22368.2	21215.6	5	1.031e-05
4.99	450.33		1541.41	4809.45	0	5835.57	15124.5	8732.92	1118.3	0	0	3666.73	5087.28	12755.1	0	0	0	12000.9	12421.3	9678.04	0	0	0	9381.95	8657.99	6549.99	0	3515.9	1417.6	33112.1	14174.9	22169.3	6669.01	0	2872.66	10001.3	25502.6	18876	7	1.1206e-05
1.51	451.062		13241.6	11720.4	15058.9	10055.2	11531.5	9977.65	13039	12147.5	13972.8	8781.54	9837.32	11448.6	14104	14645.4	14707.7	11131	10428.5	9741.82	14264	12473.1	14479	12419.5	10148.6	6969.29	12140.5	12640.2	12592.8	8130.08	10321.1	9065.14	10323.1	9041.05	11079.5	8737.87	8163.37	7788.44	4	2.8525e-05
1.85	452.182		0	0	0	0	0	0	2175.4	2772.64	3101.7	1230.56	0	2349.53	0	0	0	0	0	0	6151.16	4560.51	6007.41	1955.04	2590.87	3645.32	0	0	0	0	0	0	3110.8	3237.61	3064.93	1599.84	0	1073.82	2	1.1711e-10
4.74	453.107		1168.84	1703.09	2217.18	2948.11	2347	1943.42	3128.61	1283.14	1595.27	3891.5	5231.96	4105.93	0	0	1342.24	2798.99	2231.79	2833.74	1809.49	1841.79	1714.71	3728.45	7605.81	4114.23	1870.17	1403.72	1860.71	2604.49	2277.68	2198.32	2295.91	1999.86	2583.09	5208.34	3751.78	3726.68	5	3.9173e-05
3.35	454.108		3784.09	2436.9	3196.09	6188.42	7115.48	8124.05	6215	4483.25	5482.96	5487.29	4250.64	9226.23	7145.74	5664.5	7712.57	9925.76	8339.68	9628.91	11437.9	7507.03	9892.11	7918.53	8283.7	8289.35	3682.84	3174.04	3246.52	6657.06	7361.55	7732.05	3225.68	2730.42	3390.63	7870.72	5702.35	6247.46	5	2.6874e-06
3.35	454.108		3784.09	2436.9	3196.09	6188.42	7115.48	8124.05	6215	4483.25	5482.96	5487.29	6334.5	9226.23	9618.21	5664.5	10974.1	9925.76	8339.68	9628.91	11437.9	7507.03	9892.11	7918.53	8283.7	8289.35	3682.84	3174.04	3246.52	6657.06	7361.55	7732.05	3225.68	2730.42	3390.63	7870.72	5702.35	6247.46	5	6.5528e-06
3.14	456.117		0	0	0	2148.98	1758.16	2653.16	0	0	0	2122.25	2215.2	1835.85	0	0	0	2816.41	1895.77	1946.21	0	0	0	2322.47	2184.07	1811.03	0	0	0	2087.11	2447.27	1866.69	0	0	0	1510.79	2616.38	2382.36	6	4.0321e-12
4.27	457.112		3907.11	2612.4	3572.62	2601.82	2766.96	2731.7	3533.01	2938.2	2968.89	2274.11	2526.43	2640.74	3675.68	4407.72	4063.18	3496.23	3063.24	2638.48	4164.84	2970.8	3897.38	3428.5	2587.27	1939.22	2890.61	3536.83	3259.79	2159.12	2293.75	1770.28	2919.78	2262.58	2594.52	1869.17	1648.86	1733.89	4	8.4471e-05
0.72	459.194		1695.2	0	1056.9	4364.36	5710.49	9224.16	1213.18	0	1085.05	8540.77	4899.08	4266.49	1438.39	1005.94	1920.49	5869.24	4589.14	5819.3	1883.9	1092.96	0	3300.17	6188.78	5615.07	1067.78	1663.96	1394.76	7910.37	7814.6	13849	2065.15	0	2149.13	3809.22	6547.78	7965.73	7	8.8736e-06
4.3	460.122		3084.5	2912.6	2877.21	4060	3709.72	3650.8	4352.04	4087.05	3870.32	4130.37	4401.62	3830.97	3339.21	3077.66	2386.88	3930.77	3646.44	4052.5	3769.3	3992.67	4081.41	4318.18	4205.45	4426.89	3503.88	3546.28	3540.55	3468.96	3776.54	3688.74	3916.6	4356.73	3840.1	4159.75	4248.64	4204.81	5	1.3081e-06
4.72	460.998		0	0	0	4927.22	8984.56	9135.95	0	0	0	11657.4	7912.65	5577.22	0	0	0	6278.63	8330.45	9745.47	0	0	0	6519.53	8479.57	10745.4	0	0	0	15591.5	18740.1	23634.6	0	0	0	18086.7	12372.6	16215.7	7	5.2536e-11
4.05	461.136		0	0	0	7311.43	8778.55	9137.23	0	0	0	10181.7	7826.08	4997.9	0	0	0	6091.69	7874.31	11820.5	0	0	0	4856.75	7200.79	8061.41	0	0	0	10504	12838.1	18883.3	0	0	0	12186.7	6112.38	13395.1	7	2.1352e-08
2.13	461.168		0	0	0	10180.2	8661.84	8476	0	0	0	9870.04	9286.72	7267.02	0	0	0	9110.68	8857.3	8906.19	0	0	0	8761.25	9918	7376.24	0	1566.4	0	12941.1	13187.4	12958.5	0	0	0	14405.8	11687.4	10661.9	7	1.7354e-16
1.78	461.238		0	0	0	0	0	0	16171.2	15847.5	20665.2	41665.8	25207.1	32693.8	0	0	0	0	0	0	26664.4	25011.9	25235.1	28655.6	38842.9	45748.6	0	0	0	0	0	0	26285.7	20303.4	22251.9	27973.4	25337.2	22801.7	2	1.3239e-12
2.09	464.057		40051.1	30128.6	47954.1	18748.7	18755.4	18800.9	28279.9	43314.6	43816.3	18622.6	23956.2	18257.4	40022.3	48444.8	69589.7	21569.2	18285.2	22634.5	38387.4	39617.7	41262.3	23956.9	19426.2	13296.1	25421.3	30696	28622.5	12661.7	16342.6	16070.4	18216.7	21233.1	26064.3	10545.5	9488.15	11842.3	4	8.8189e-07
4.5	464.089		12121.9	17203.2	1235.5	240350	245681	288159	7742.51	6656.23	6393.46	334724	244712	209657	1682.99	1769.6	2926.07	229035	273682	289615	3249.3	1821.24	2037.95	188457	235649	217794	12398.2	55384.1	14926.6	292775	326436	333439	40306.2	10509.2	32027.2	303210	238050	210189	6	1.0714e-13
5.73	464.189		4826.42	4247.33	4637.21	5153.14	4341.96	5929.82	4441.58	3755.06	3979.66	5198.54	4714.65	4208.88	5038.15	5736.83	5838.05	6178.72	6269.46	5493.06	6071.33	6276.58	6382.56	6776.46	5751.79	5751.74	5731.19	5596.6	4955.26	4927.94	4543.55	4061.61	4847.66	3787.32	4693.76	4561.98	3470.32	3472.51	4	2.9659e-05
4.15	466.152		0	1539.76	0	8475.52	6550.42	5437.61	1591.25	1040.17	5664.82	5010.6	3842.47	2676.4	0	0	0	3821.87	5163.75	6363.97	0	1065.68	0	3470.55	3613.94	5517.03	0	1475.16	0	8403.94	8464.15	9745.62	2541.74	1912.43	2963.26	6077.9	5428.87	8361.25	7	4.2496e-08
3.32	466.158		0	0	0	0	0	0	0	0	0	3039.68	2243.74	1479.05	0	0	0	0	0	0	0	0	0	2544.8	3031.38	3068.85	0	0	0	1258.44	1062.54	2200.9	1886.11	0	1655.18	5330.51	4655.01	5764.18	2	7.7083e-12
1.91	468.007		1392.2	1616.65	1123.65	3244.04	2964.59	2305.35	1024	1471.16	1251.29	2599.21	2312.46	2744.65	0	1182.18	0	3391.17	3260.39	2673.56	0	0	0	2779.92	2569.67	2036.93	1754.07	2132.3	1466.64	3244.23	3307.8	2941.43	2126.03	1346.47	1730.39	2862.06	2474.14	2393.97	5	8.7647e-10
3.24	468.151		2100.33	0	1347.45	10266.4	9739.18	12098.4	2395.07	1665.35	2439.21	12244.6	9369.12	10762.7	0	1177.43	0	12430.7	10958.1	11240.9	1823.69	1265.41	1482.94	10695	10357	9165.35	1551.68	3256.48	2427.44	11222	10009.9	9063.45	2538.72	1275.64	3174.78	9566.18	7942.97	8090.71	6	2.3805e-14
4.9	469.136		0	0	0	2115.4	2310.8	3016.69	0	0	0	1607.98	2300.72	1554.55	0	0	0	2795.16	3295.19	2830.76	0	0	0	2273.27	3435.96	2945.59	0	0	0	2604.55	2579.83	2487.22	0	0	0	2656.1	1863.97	2441.03	6	7.2814e-14
3.24	469.158		12530.6	7693.98	9087.48	87197	76651	106857	16789.4	12945.4	19008.7	104703	77187.7	88624.3	6283.62	9285.44	9035.87	103954	92434.7	89676	12457	8598.55	10466.8	87723.5	84983.8	79541.5	10461.9	24725.6	13169.5	97677.2	84110.2	76689.1	16910.6	10180.7	22820.8	72678.3	69086.6	62151.1	6	3.4236e-14
3.24	469.158		12530.6	7693.98	9087.48	63574.2	55064.9	72156.3	16307.4	12514.3	18077.6	71518.9	56174.5	55491.6	6283.62	9285.44	9035.87	71685.4	43272.6	61871.8	12029.1	8598.55	10466.8	60461.6	50882.6	54095	10461.9	21874.3	12582.8	65229.9	61396.1	54203.4	16182.1	10180.7	20825	47393.2	49430.7	45277.9	6	7.2534e-12
3.24	469.158		17654.9	10917.8	11353.8	121134	125630	171597	30400	21907.2	34211.6	177868	125251	157165	9044.05	12889.8	15256.4	188645	152015	147487	24074.1	15843.3	20674.5	174161	162767	153067	14477.7	39000.1	23426.5	156638	140336	138588	29258.2	12562.8	34410.1	130672	127383	119848	6	1.5667e-13
2.23	469.179	NHP-OGlc-Hex	0	0	0	1012.9	1306.4	0	31997.4	23489.1	25290.2	16971.7	25905.2	29726.3	0	0	0	0	0	0	29597.1	18821.1	15443.5	35612.1	25598.4	16111	0	0	0	0	0	0	0	0	0	0	0	0	1	1.1103e-09
2.23	469.179		0	0	0	0	0	0	6264.17	4150.82	4343.83	2913.74	5013.13	5563.51	0	0	0	0	0	0	5122.59	3699.51	3233.53	6253	4912.92	3538.26	0	0	0	0	0	0	0	0	0	0	0	0	1	1.9518e-10
3.86	469.193		0	0	0	0	0	0	1154.24	1050.73	1434.17	1557.33	1382.71	2008.2	0	0	0	0	0	0	3305.1	1814.73	2703.47	4343.1	3323.81	1684.39	0	0	0	0	0	0	2096.17	0	1999.32	2527.48	2380.97	1167.24	2	2.7766e-06
2.06	470.103		0	0	0	1564.94	1812.87	1921.77	1404.63	1514.41	1456.62	5058.22	4864.25	4902.95	0	0	0	0	0	0	1048.16	0	0	5086.63	5668.08	5753.49	0	0	0	0	0	0	0	0	0	0	0	0	1	1.2011e-19
1.86	470.11		0	0	0	2086.03	1846.1	2207.78	0	0	0	1546.86	1648.99	1354.85	0	0	0	2091.96	2256.88	2913.84	0	0	0	1049.36	1422.46	1541.74	0	0	0	3369.46	3214.85	3081.36	0	0	0	1828.6	1358.68	1102.24	7	7.8228e-16
2.2	471.195		0	0	0	1448.63	1480.47	3229.67	0	0	0	3452.76	2063.35	1870.88	0	0	0	2631.41	4566.74	3065.19	0	0	0	2467.2	3099.56	3383.86	0	0	0	2859.82	4068.71	5831.7	0	0	0	2661.15	2102.02	3606.49	7	5.1241e-08
2.55	472.155		0	0	0	8462.91	13523.6	12646.2	0	0	0	9066.88	11411.3	8439.52	0	0	0	12422.9	13390.8	14564.6	0	0	0	9660.77	12114.7	11939.6	0	0	0	9801.46	11906.8	12028.4	0	0	0	10040.3	8348.37	10240.4	6	9.2522e-15
1.83	472.205		0	0	0	0	0	0	2181.83	1531.1	1692.36	13669.9	9883.89	8994.15	0	0	0	0	0	0	1580.76	1995.78	1271.12	9382.83	10642	9586.79	0	0	0	0	0	0	4128.16	1863.96	3431.76	9201.74	10627.2	9074.07	2	1.4965e-14
1.83	472.206		0	0	0	0	0	0	0	0	0	18113.9	9229.71	6641.2	0	0	0	0	0	0	0	0	0	5765.61	9506.66	18039.9	0	0	0	0	0	0	1216.83	0	1702.88	9796.87	13234.7	21111.6	2	4.4211e-06
1.91	473.102		2526.01	2160.15	1816.72	4059.41	3613.06	4246.94	2266.51	2058.85	3055	4467.63	3785.23	3699.3	1060.72	1907.33	1382.7	3716.05	4656.88	3724.78	2064.25	1519.07	1490.56	3413.34	4251.58	3828.98	2389.12	4059.38	2062.16	4441.8	4503.29	4209.36	3124.56	1898.04	2917.77	4139.14	4786.75	3183.61	5	4.2144e-06
4.39	473.313		0	0	0	3371.71	3950.11	3906.52	0	0	0	2732.84	3561.61	2579.6	0	0	0	4633.95	2078.62	4132.33	0	0	0	1962.3	2657.89	2135.86	0	1207.43	0	6552.82	7662.37	2058.32	0	0	0	0	5052.7	2759.03	7	6.4266e-05
3.69	474.173		1606.84	4160.16	4847.37	2151.71	0	0	2571.31	1664.73	1795.36	1315.75	1543.67	1375.68	0	0	0	0	1096.41	0	1422.42	1385.71	0	1073.75	1010.93	0	2135.49	4882.49	1673.39	0	0	0	4947.67	5773.8	4923.32	0	0	0	4	3.8464e-06
3.25	475.214		0	0	0	0	0	0	0	0	1070.51	3824.41	2612.95	2283.42	0	0	0	0	0	0	0	0	1127.3	3451.86	4238.63	3292.95	0	0	0	0	0	0	1800.03	0	1709.71	5462.3	5897.3	6188.29	2	2.2494e-12
4.19	476.131		0	0	0	1377.53	2449.2	1757.16	0	0	0	2530.74	2596.01	1335.01	0	0	0	1525.87	2541.54	1936.29	0	0	0	1526.57	2077.87	4083.19	0	0	0	2094.69	2047.57	2129.84	0	0	0	1851.43	2970.95	2170.78	6	1.9897e-07
0.68	476.138		5266.35	3530.42	5578.27	8228.02	7744.92	10366.2	5237.02	4875.77	6913.01	10917.6	9125.8	5404.01	4442.02	6401.1	5438.2	8139.09	8769.49	10749.1	5290.5	5162.13	4551.09	6627.82	6886.26	8325.72	6133.86	7838.98	6140.63	9358.8	11336.3	12704.1	5411.7	5075.73	5730.64	8039.2	10572.3	11004.8	5	7.2003e-05
3.91	476.178		0	0	0	1920.92	2068.87	2866.41	0	0	0	3742.25	3028.15	1861.2	0	0	0	2602.11	2005.47	2381.72	0	0	0	2335.14	2471.01	2097.55	0	0	0	2567.06	3212.4	2948.88	0	0	0	2487.74	3465.86	2435.47	6	1.289e-11
3.91	476.179		1358.8	0	1009.67	4362.31	4596.62	6713.48	2007	1325.84	1510.39	8038.68	6905.05	4062.28	0	0	1542.94	6113.06	4040.19	4959.3	1521.8	1415.92	1086.93	5439.96	5922.56	5742.82	0	1775.52	1019.93	5965.87	7450.09	6979.2	1398.04	0	1423.57	6103.14	8030.95	5958.8	6	6.2247e-09
1.89	476.183		0	0	1061.77	2590.96	2629.28	3160.07	0	0	0	2196.44	2575.26	1837.38	0	1501.64	2113.11	3277.1	3028.58	2764.98	0	0	0	2656.92	2171.11	1952.33	1901.63	1836.38	0	3638.59	4614.22	2824.19	0	0	1117.1	1977.63	2195.82	2101.86	6	5.6346e-07
2.2	478.235	D9-NHP-OGlc-Hex	0	0	0	0	0	0	21953.1	15447.9	18522.8	10768.9	16879.3	20460.7	0	0	0	0	0	0	20699	13244.7	10771.2	25556	17893	10684.6	0	0	0	0	0	0	0	0	0	0	0	0	1	4.2086e-09
2.2	478.236		0	0	0	0	0	0	4531.98	3307.61	3322.49	2097.87	3389.91	3718.88	0	0	0	0	0	0	3650.15	2096.2	1812.15	4709.92	3216.22	2287.43	0	0	0	0	0	0	0	0	0	0	0	0	1	1.5442e-09
2.45	479.095		6549.92	6428.85	9368.5	2616.67	3071.97	2522.99	6620.74	6670.78	9769.23	2439.59	2615.07	4116.32	7201.04	8088.68	10149.7	2861.52	2684.26	1931.17	8077.2	7511.67	8224.69	3604.39	2109.14	1553.38	6661.66	5549.32	6598.93	2027.27	2253.97	2091.48	4636.5	4416.32	5566.94	2489.54	2028.98	2032.25	4	6.6794e-09
0.57	479.156		1799.97	1676.72	3584.97	1487.85	1782.62	2350.22	6111	3438.46	2075.44	2225.98	3168.71	4347.84	7802.3	8330.97	13378.7	0	1090.76	2638.32	7413.68	4321.31	3755.29	9394.88	3121.1	7803.19	3243.71	3717.69	3446.18	3115.23	1637.17	1715.12	0	0	1984.65	1404.09	1923.15	1938.26	3	8.2207e-05
2.02	479.159		0	0	0	0	0	0	1996.79	2536.32	2813.84	9365.79	9425.9	8485.99	0	0	0	0	0	0	1260.27	1449.47	0	9460.7	10964.5	10043.1	0	0	0	0	0	0	0	0	0	0	0	0	1	3.9009e-20
2.31	479.189		0	0	0	2321.94	2321.27	2987.46	0	0	0	1730.36	1114.59	0	0	0	0	1851.42	1919.03	1709.45	0	0	0	1238.52	1429.56	1018.35	0	0	0	2392.54	4797.86	4149.11	0	0	0	2404.82	1876.57	2204.88	7	2.3302e-09
1.8	480.234		0	0	0	0	0	0	2884.13	2295.25	4010.79	31944.5	15259.3	8898.06	0	0	0	0	0	0	2466.1	2393.41	2592.34	13763	14536.3	12990.3	0	0	0	0	0	0	4265.11	3493.84	3963.84	30254.1	32825.8	35355	2	7.3376e-10
3.24	485.13		1351.9	0	0	6300.88	5788.86	6917.02	1497.44	1056.54	1996.06	6811.64	5050.45	5729.5	0	0	0	6439.4	6144.8	5839.51	1253.7	0	1143.9	5740.09	5484.76	5613.53	0	2395.88	1208.59	6435.82	6038.42	5959.45	1821.71	0	2134.16	4855.56	5068.76	4809.75	6	1.992e-12
2.19	485.153		2852.09	2212.56	1717.97	8272.25	7706.66	10589.3	4119.83	3746.66	4069.46	8574.29	7616.59	8158.65	1443.91	2123.37	2256.6	10564.8	9318.74	8495.84	3251.68	2550	3072.13	10906.6	9091.49	10797.6	2536.9	5903.49	3680.67	8942.46	8375.95	8768.53	4934.28	3290.58	5607.83	8085.76	9617.02	9049.56	5	6.5326e-11
2.19	485.153		2440.43	2265.9	2328.78	5583.42	5395.39	6336.59	2743.23	2813.44	3035.68	5429.5	4730.01	4540.63	1701.9	1917.35	1890.82	5797.5	5260.5	5181.77	2800.62	2094.46	2500	6065.04	5010.43	4974.1	2670.77	4119.07	2682.52	5271.11	4559.04	3938.45	3920.53	2883.16	3701.26	4762.99	5604.05	4726.99	5	1.1935e-09
2.08	485.153		2392.64	2235.65	1450.46	5872.51	6360.3	6590.81	2448.14	2339.62	2619.59	4074.31	3836.58	3882.49	1251.87	1316.83	1165.29	6951.27	6945.77	6682.33	1774.49	1083.68	1741.3	3588.82	4391.72	4823.65	2013.21	4650.34	3047.9	8096.69	6673.71	8323.64	3043.61	2024.53	4182.86	7928.46	5885.59	7164.36	5	1.0539e-10
2.09	486.202		0	0	0	2030.65	2949.23	3784.9	0	0	0	3191.61	2111.81	2205.33	0	0	0	3419.57	3358.28	3527.31	0	0	0	2622.36	2976.29	3732.42	0	0	0	4848.72	6308.75	7220.11	0	0	0	4383.87	3936.76	5151.49	7	7.2353e-13
3.96	487.202		0	0	0	0	0	0	3746.2	3576.64	4233.43	4264.64	2788.64	3643.5	0	0	0	0	0	0	5139.71	3907.16	5573.24	2609.31	3124.48	1801.59	0	0	0	0	0	0	3201.31	3033.07	4034.45	2733.44	1970.18	2378.64	2	2.9267e-13
4.31	487.204		0	0	0	0	0	0	1185.02	0	1115.47	6594.54	4553.9	4977.33	0	0	0	0	0	0	1333.87	1100.48	1357.84	3955.9	5322.65	3164.77	0	0	0	0	0	0	0	0	1151.43	4290.29	3201.27	3681.79	1	1.3579e-11
1.91	494.297		0	0	0	0	0	0	2117.55	1760.35	1772.75	4160.59	3172.87	2779.66	0	0	0	0	0	0	1559.89	2176.26	1897.85	3505.2	3713.66	2956.02	0	0	0	0	0	0	2862.46	2363.88	2748.8	3015.97	3653.22	3291.11	2	4.8198e-15
1.93	495.086		1250	1466.47	0	4297.13	4310.25	3632	1303.98	1020.86	1140	3700.98	3916.82	3408.45	0	0	0	3826.97	4226.14	3799.94	0	0	0	3256.28	4720.94	4528.41	1032.44	1946.7	0	6479.77	5243.73	5684.9	1719.67	1033.95	1683.62	7497.22	5919.92	5396.47	7	9.1379e-12
4.29	496.261		0	0	0	0	0	0	1882.74	1670.25	2124.56	9595.74	6652.01	7807.74	0	0	0	0	0	0	1735.9	1899.17	1996.02	5954.14	8147.61	5179.91	0	0	0	0	0	0	1688.88	1511.56	1692.74	7052.11	5141.91	5690.64	2	3.5019e-13
2.89	497.161		14072.5	12232.2	13821.5	10922.9	11154.8	10473.8	12245.8	11443.8	11914	9985.48	11403.8	10744.8	13345.4	13943.3	13681.1	11067.3	11635.9	11455.2	12467.8	12503.8	12563.2	11279.8	11812.9	8832.39	11605.1	12161.7	13031.4	9366.16	9726.16	9280.13	9725.31	7681.89	10249.6	9707.96	7515.29	8763.76	4	1.7575e-06
3.96	497.263		0	0	0	8724	7833.04	10131.1	0	0	0	5181.8	3600.9	7515.51	0	0	0	11080	8877.26	8890.03	0	0	0	6199.29	8965.48	7310.54	0	0	0	8724.3	10487.7	11662.3	0	0	0	12802.9	7075.95	7291.39	6	3.5164e-11
3.5	498.159		1647.53	2072.12	1201.22	9535.06	7698.01	8747.96	2254.42	2912.36	3212.31	8566.8	7000.51	6371.69	0	0	0	6813.25	6395.7	7186.56	1377.16	1022.82	1087.79	5289.65	5525.31	7507.35	2215.02	4926.86	2989.57	9886.16	9623.39	8247.95	4708.6	3555.55	5329.77	8532.62	13206.3	10499.8	6	7.1453e-11
3.5	499.168		0	0	0	5416.6	4651.81	5655.21	1009.27	1131.26	1576.8	5153.8	3559.84	3850.34	0	0	0	4477.53	4166.59	4544.76	0	0	0	2926.42	3460.07	5595.6	0	2617.11	1496.34	6632.17	6142.59	5409.21	2603.55	1549.2	2469.35	6050.45	10045.9	7856.47	7	7.5027e-10
3.51	499.168		0	0	0	6680.37	5451.1	5645.34	1334.38	1973.54	2143.98	5788.55	4687.23	4692.88	0	0	0	4751.3	5046.96	5139.64	0	0	0	4000.76	3930.76	5369	0	3544.56	1506.76	7055.48	6931.31	6747.56	3074.85	2512.04	3105.71	6851.87	10131.9	7373.65	7	3.3408e-11
0.92	501.11		0	0	0	1556.74	1209.76	1748.62	0	0	0	2968.87	1708.05	1547.99	0	0	0	1335.34	2710.8	1776.55	0	0	0	1749.67	2199.94	4672.9	0	0	0	2061.52	2840.82	3504.52	0	0	0	2987.5	1596.87	2562.24	6	1.4929e-06
1.74	501.147		1897.96	1052.73	1142.33	3634.96	4194.67	4705.64	2098.8	1362.28	1920.56	4006.65	3526.09	4465.44	1459.74	1303.93	2122.14	3813.07	3918.03	3494.11	2438.43	1489.81	1643.71	4117.62	3771.83	3189.58	1499.72	2840.45	1828.26	4324.93	3976.13	3731.74	2588.49	1295.24	2608.29	3869.21	5121.02	3420.8	5	3.7748e-07
1.74	501.147		3590.83	2353.65	2286.92	8946.09	9462.8	10294.7	5856.67	4454.77	5742.62	9763.04	8810.31	10170.9	3301.38	3214.99	5191.24	10216.2	10686.3	9713.43	4976.63	3234.17	4164.35	11624.8	9633.25	9164.1	2903.96	7901.42	4264.73	11836.5	12431.1	11491.4	5714.96	2906.26	7108.38	8674.12	13013.8	10242.8	5	5.7913e-08
2.08	502.071		0	0	0	1722.43	1887.79	2507.49	0	0	0	1247.53	1027.81	0	0	0	0	2825.33	2669.98	2241.66	0	0	0	0	1030.24	0	0	0	0	3743.7	2701.99	3324.46	0	0	0	3095.27	2791.43	2890.14	7	3.7523e-12
4.1	502.183		7843.73	6231.59	8641.21	10134.5	11449	9424.54	7592.95	7600.63	7217.94	7984.22	10639.7	11689.4	10608.7	9918	11890.9	13750.2	11325.8	10062	11098.3	8340.19	9335.44	10954.1	10624.2	6608.33	8448.73	7162.53	8032.46	6043.59	6151.15	4661.09	6600.75	5348.02	6551.57	4612.56	6338.75	3940.45	4	3.8577e-05
3.34	503.056		5708.27	5103.21	4812.58	5526.07	4525.44	4498.87	6067.43	6080.77	5332.62	5099.45	5459.43	4287.37	2628.59	4123.92	1312.99	4097.17	3244.45	3690.65	2149.02	3940.6	3153.37	3934.88	3579.91	3587.52	5937.13	6189.51	6536.85	4165.5	4800.31	3840.59	5798.74	6536.25	6258.94	3871.83	5752.98	4671.23	4	1.4132e-05
1.64	503.221		0	0	0	3916.06	5306.53	5595.96	0	0	0	5301.62	3541.44	3661.79	0	0	0	4171.01	5557.19	4962.26	0	0	0	5012.64	5233.62	5872.38	0	0	0	8835.99	10697.7	16923.7	0	0	0	8859.99	6042.33	7635.13	7	9.7839e-10
0.7	504.168		1081.88	0	1526.79	0	0	0	1673.09	1407.93	1586.12	0	0	1182.98	5364.79	3429.39	5824.98	1832.1	0	0	9517.52	7599.86	8387.67	2411.89	0	0	0	1059.14	0	0	0	0	0	0	0	0	0	0	3	4.7848e-11
0.62	504.168		1216.56	0	1246.92	0	1448.08	0	2080.01	2082.39	2390.09	0	0	1678.16	6513.73	3793.44	8892.31	2842.56	0	0	17199.7	12562.6	17505.8	4271.31	1088.73	1071.27	0	1564.93	0	0	0	0	1051.99	0	1069.72	0	0	0	3	1.531e-10
4.23	506.141		9833.5	8831.9	11028.1	7390.91	6935.19	7019.72	8852.04	8264.17	8877.9	6216.68	6805.94	6962.69	11070.4	11125.8	9151.46	7319.8	5792.82	6619.52	9835.93	9181.31	10814.4	7780.55	6501.63	3897.87	8938.22	9916.78	9315.03	4711.26	5926.75	5228.78	7734.95	7427.79	7547.81	5190.61	5932.1	4865.99	4	2.8118e-07
4.37	506.143		5744.36	5818.93	6329.09	19188.3	21319.9	22327.1	11072.8	11886.6	11786.7	21192.6	20207.3	19151.8	5250.82	7635.37	5464.03	24882.7	26203.1	21484.8	14817.5	14135.1	15570.1	25461.4	27114	27196.8	6798.44	7216.84	7635.26	25555.7	21713.4	21433.8	13182	12347.1	11983.4	21468.8	23817.1	23277	5	2.0155e-15
3.24	507.133		2900.91	2174.75	2084.26	15174.8	16754.4	19245.8	5091.69	3597.93	6244.76	18364.3	17021.9	21052.5	1790.67	2501.66	2922.52	21321.4	19305.9	18937.4	4123.75	2930.86	3724.77	21912.9	21005.3	19743.3	2280.46	6166.79	4010.85	18152.8	17086.4	17507.5	4962.02	1926.37	6056.62	17702.9	17643.5	17167.3	6	2.0155e-15
1.69	510.196		0	0	0	0	0	0	0	0	0	0	0	0	0	0	0	0	0	0	0	0	0	0	0	0	0	0	0	2867.02	4084.62	3483.7	0	0	0	2287.85	2220.67	2363.63	7	8.5794e-17
1	511.221		0	0	0	0	0	0	3614.08	3502.78	3273.64	3496.9	2654.89	2751.99	0	0	0	0	0	0	4152.14	4110.52	4394.47	2595.26	2725.2	3136.29	0	0	0	0	0	0	5279.94	5254.19	4969.71	3265.81	3986.23	3543.28	2	2.6473e-20
4.06	513.109		2295.85	0	1148.64	0	0	1898.9	3630.92	2560.61	4331.41	0	0	2781.18	3646.04	5299.64	6908.11	5542.2	10985.2	3919.22	8531.35	8062.13	9344.94	5563.69	7574.56	9241.44	0	1466.33	0	0	0	0	1097.01	0	1635.81	0	0	0	3	4.0388e-07
2.25	515.221		1766.24	1676.93	825.81	5388.17	6081.36	8218.83	3293.15	2229.23	3793.9	9410.06	6060.08	4723.23	1781.04	1161.79	1796.3	9167.71	7738.53	6201.12	3703.3	2613.6	2501.88	8199.93	10251.6	6649.88	1095.88	2551.33	1100.01	10758.4	9502.6	10609.9	2598.92	1217.41	2885.18	9250.71	6905.8	6395.45	6	1.7485e-08
2.24	515.222		1766.24	1676.93	825.81	6230.43	6081.36	8218.83	3293.15	2229.23	3793.9	9410.06	6570.69	6928.22	1781.04	1161.79	1796.3	8525.61	6895.59	6464.92	3703.3	2613.6	2317.76	9826.58	10251.6	6834.53	1095.88	2551.33	1100.01	9382.95	8946.74	9297.45	2598.92	1217.41	2885.18	7486.21	3404.55	4096.95	6	8.6472e-09
1.39	517.11		0	0	0	9456.18	13394	13285	0	0	0	10102.2	9453.26	8249.86	0	0	0	11901.7	13509.8	13099.8	0	0	0	9350.9	11257.9	11072.6	0	0	0	11356.8	12069.2	10659.4	0	0	0	8533.03	10248.1	9961.06	6	5.0871e-17
2.53	517.172		0	0	0	7598.72	9591.7	7772.32	0	0	0	4614.08	4991.88	2947.17	0	0	0	5453.82	9201	10942.4	0	0	0	3121.59	4329.14	5272.23	0	0	0	9496.28	12796.4	13860.5	0	0	0	7310.04	3264.07	6857.07	7	1.3428e-10
2.53	517.172		0	0	0	1504.25	1867.03	1869.42	0	0	0	1415.27	1387.94	1026.41	0	0	0	1402.4	2015.37	2485.3	0	0	0	0	1353.59	2126.24	0	0	0	1975.08	2724.73	3721.16	0	0	0	2536.2	1338.78	2539.11	7	2.743e-07
3.47	517.179		0	0	0	4637.81	5411.04	6817.96	1955.62	2002.6	2673.43	10678.8	10486.5	10076.7	0	0	0	7408.61	4696.16	6314.34	0	0	0	6377.73	10981.4	9295.99	0	4349.04	1137.38	14470.1	12228	11105.9	9004.25	2700.31	8018.35	16355.7	17761.3	10995.3	7	2.4484e-09
4.34	520.194		7313.86	5971.97	8256.99	5894.58	4758.15	5046.6	5945.31	5726.28	5944.77	3929.3	5042.23	4955.25	9958.57	8887.39	8605.95	5729.68	5198.39	4812.9	6869.32	5639.03	6959.41	4133.68	4864.19	3646.75	6227.79	4509.17	6453.73	3954.86	4383.44	3962.8	3210.15	3372.36	3741.8	3821.13	4082.9	4011.82	4	1.8743e-08
3.24	522.07		0	0	0	4234.22	3937.46	4174.78	1087.83	0	1265.41	4246.15	3399.24	4054.05	0	0	0	4076.85	4242.71	4115.1	0	0	0	3790.6	3719.23	3841.34	0	1741.89	1036.21	4090.44	3675.33	3941.17	1387.48	0	1643.53	3412.84	3261.13	3233.78	6	6.9596e-13
3.4	522.183		0	0	0	2402.75	2477.17	3386.25	1111.45	0	0	4799.63	3998.89	2599.21	0	0	0	3358.54	2136.91	2714.43	0	0	0	3234.36	3024.17	3064.65	0	0	0	3181.26	4069.7	2709.96	0	0	0	1483.58	5370.54	2731.7	6	2.4993e-07
4.12	522.208		10175.9	7816.73	9610.9	11071.6	12284.7	12426.9	10596.7	11229.4	10742.2	8975.93	10585.5	11562.6	14719	13245.1	19617.2	17121.4	13903.2	12416	17948.2	15523.6	18358.3	15768.1	14244.1	10880.3	10082.7	10714.7	12249.1	9356.74	8195.98	7592.87	11495.9	8126.25	9325.69	7037.2	9029.12	7311.21	4	1.1859e-05
4.12	522.209		10958.9	9801.55	11417.1	10299.6	11408.6	10093.3	9595.02	10221	9566.57	7200.42	9139.27	9859.36	16222.6	14453.3	17898.8	13662.6	12323.5	10827.1	15591.1	13004.1	15342.4	11163.6	10882.1	8183.61	10133.2	11217.9	12183.8	7302.76	7180.07	6179.75	9445.42	7906.11	8450.61	6289.5	7298.07	5467.63	4	1.6871e-08
2.43	525.233		0	0	0	3209.48	3431.03	3698.73	0	0	0	4895.04	2950.99	1897.73	0	0	0	3009.26	3990.3	4639.76	0	0	0	1753.76	3166.67	2978.77	0	0	0	4325.89	5326.85	5621.34	0	0	0	3630.44	2398.8	2856	6	1.5216e-10
4.22	528.124		3726.62	3229.61	3670.04	3224.72	3556.29	3431.69	4053.63	3858.58	4185.59	3054.67	3710.84	3612.25	3543.35	4193.82	3416.51	4228.8	3356.6	3370.17	5206.05	4905.95	5502.43	3887.24	3816	2468.16	3252.13	3691.85	3906.42	2118.11	2953.98	2464.03	4250.16	3784.32	3502.45	2934.6	2886.05	3037.64	4	3.301e-05
0.57	531.215		1239.57	0	0	0	0	0	1846.84	1361.13	1397.38	0	0	0	7639.54	3178.85	8251.97	0	0	0	6933.88	2573.26	8034.49	2915.18	0	1488.12	0	0	0	0	0	0	0	0	0	0	0	0	3	4.1289e-06
3.24	532.154		3096.33	1726.9	1959.77	30830.3	27697.3	41083.8	4620.56	3268.97	4940.82	65396.8	34881.4	38335.7	1179.8	1901.93	1610.8	38403.5	34226.5	34255.8	3161.57	2535.84	2297	32345.1	38593.2	36698.1	2457.99	5733.68	3568.49	40133	33364	33968.1	7352.99	4118.04	8485.59	38756.8	36727.2	26539.8	6	5.0346e-10
4.74	534.136		0	0	0	3553.06	4804.05	3024.13	0	0	0	2913.71	3982.23	2796.08	0	0	0	3109.43	4276.28	3255.29	0	0	0	3099.04	4359.53	3159	0	0	0	3305.25	4948.23	4103.87	0	0	0	4320.33	2501.41	3168.84	6	5.0516e-11
2.77	534.158		1189.55	1324.36	0	5952.11	5515.37	6506.99	2288.53	1193.96	2361.19	5527.75	6013.72	5254.05	0	0	0	7112.1	7448.57	6854.98	1532.37	0	0	6325	6414.86	6373.11	0	2228.1	0	4801.14	4167.31	4365.57	2226.39	0	1836.92	3627.29	3317.96	2729.59	6	5.5012e-12
1.89	534.208		2465.95	2111.86	1860.44	3873.8	3537.89	3104.8	2004.92	1849.9	2544.27	3380.49	3859.18	2988.98	1779.46	2439.7	1899.93	3767.26	4119.44	3892.8	1937.9	1621.19	1664.51	2895.75	3465.44	3237.71	2399.77	2764.65	2096.16	4971.14	5120.43	4525.53	2606.06	1636.22	2151.9	2979.53	3677.47	3549.58	5	2.2061e-09
3.52	535.145		0	0	0	1912.9	1618.52	1713.3	0	0	0	1728.54	1385.65	1385.32	0	0	0	1672.57	1484.52	1516.15	0	0	0	1288.94	1347.66	2002.2	0	0	0	2082.9	1952.1	2023.12	0	0	0	1834.94	3524.09	2271.51	7	4.7486e-11
2.05	535.191		0	0	0	0	0	0	1472.94	1212.88	1588.55	2304.08	2858.91	2548.88	0	0	0	0	0	0	1747.33	0	1218.78	2636.89	2974.22	2607.45	0	0	0	0	0	0	0	0	0	0	0	0	1	8.9519e-12
2.44	536.12		0	0	0	2357.79	2017.15	2736.89	0	0	0	3118.24	2773.69	1491.41	0	0	0	2660.42	2561.38	3804.54	0	0	0	1795.72	2287.52	4502.11	0	0	0	3640.04	4421.29	8103.39	0	0	0	2948.82	3255.71	7515.92	7	1.3071e-05
3.86	536.2		0	0	0	1783.23	1696.35	2397.85	0	0	0	2739.9	2501.92	2045	0	0	1229.97	2725.52	1374.05	2215.99	0	0	0	3069.32	2148.53	2107.87	0	0	0	2242.33	2791.79	2006.62	0	0	0	0	2864.44	1655.6	6	1.2891e-06
3.86	536.2		1139.63	0	0	3817.49	4784.16	7044.85	2456.02	1623.87	1872.89	6935.49	7527.32	6450.92	0	0	2769.27	8006	3970.8	6020.09	1967.79	0	1488.13	8483	6340.45	6857.53	0	1335.72	0	6255.2	7453.25	4606.12	0	0	0	2391.52	9695.77	5916.1	6	3.1199e-06
1.72	537.119		2201.67	2795.19	2643.45	6767.01	4510.36	5445.86	1589.82	2796.98	3279.97	4320.78	3907.61	2757.99	1948.06	2531.24	1277.82	6262.79	3903.28	5321.38	2231.23	1847.55	1937.6	2940.67	3623.33	3485.11	3428.65	3473.53	2509.52	7714.44	9563.33	8490.65	2751.12	2512.57	2633.76	2185.3	5855.79	5773.25	5	6.0359e-07
3.24	537.146		1080.39	0	0	7849.16	7388.92	9939.69	2087.09	1299.83	2023.62	10280.2	8475.09	9665.37	0	0	0	9952.48	9001.48	9129.25	1474.97	1060.13	1336.43	10117.1	8834.72	8840.4	0	2458.63	1716.77	8789.42	8587.4	8605.13	2134.97	0	2939	7438.16	8167.03	7389.43	6	3.6922e-14
1.78	541.246		0	0	0	0	0	0	1755.74	1225.63	1599.83	2538.06	2008.73	2012.61	0	0	0	0	0	0	2924.41	2561.33	2434.93	3916.34	3145.72	3979.07	0	0	0	0	0	0	2660.7	1637.99	2648.38	2574.8	4258.29	2880.88	2	2.3639e-12
0.69	542.123		5124.32	1656.16	4971.66	1809.66	4634.26	2474.89	5798.72	5481.35	6730.02	3963.44	3811.97	5073.95	17384.2	12168.5	21081	7296.47	2869.39	3985.51	36425.3	33362.1	30210.9	9525.47	2931.75	3064.68	2256.5	4870.01	3036.55	1462.81	1483.18	804.315	2539.11	2416.2	3065.11	1062.78	2358.63	1323.57	3	7.0309e-13
0.61	542.124		3973.12	2627.15	4842.71	2586.86	3832.08	3212.88	5007.94	4783.12	5495.95	3356.68	3317.54	3659.74	13753.1	9401.64	14720	5855.34	4050.75	4874.58	18378.9	16401.4	21269.9	7300.74	2752.04	3215.02	2793.43	5235.22	3103.44	2733.32	3473.1	3133.35	3249.04	2037.58	3263.53	2117.25	2897.66	2647.48	3	5.1154e-11
4.77	542.305		2497.88	1702	1892.99	5491.94	3763.31	4871.05	3561.93	0	0	4248.59	3570.97	3667.36	2002.1	2296.96	3671.62	4775.73	5004.94	3814.73	1767.84	1858.59	0	5802.32	4704.98	4037.33	1234.86	1471.86	1094.67	4055.43	3678.03	3024.94	1830.18	1602.16	1982.51	5711.71	4213.98	3543.32	5	3.8451e-05
5	545.103		11467.1	11496.1	11305.1	12915.1	12562	13122.3	13998.2	15181.9	14172.8	13161.8	13800	15101.2	11925.4	11883.6	11900.1	12566	12759.2	13049	14277.5	13295.2	13945.5	12582	12617	13079.6	12149.9	12114.5	13814	12983.4	13386.2	13127	14349.6	14845.3	14302.1	14827	12692.4	14851.7	4	4.041e-05
2.89	546.029		60152.3	40273.9	51660	52173.9	55753.9	60676.5	63900.1	52550.2	65311.3	56552.7	67748.3	65320.3	56754.5	63353.1	72504.4	66726.9	59143.2	63488	71388.2	61808	73300.7	77319.2	73150.2	54042.4	44307.4	48114.1	49914.8	41714.4	53987.5	45794	30149.5	11632.1	36711.2	51504.6	38762.4	41278.7	4	5.0785e-05
2.45	547.082		4163.25	4029.24	4540.01	2536.12	3183.39	2670.76	5066.73	5355.14	5721.78	2543.42	2880.55	3896.88	4288.07	4011.72	4706.38	2915.46	2758.23	2659.51	5436.04	4580.01	4863.61	3801.08	2828.85	2107.08	3972.01	4007.86	4604.09	2259.97	2663.49	2844.32	3909.55	3497.14	4662.9	2775.08	2642.32	2817.19	4	3.3074e-07
1.83	548.148		0	0	0	4043.55	3630.08	5077.51	0	0	0	3337.34	2734.62	1569.7	0	0	0	3642.48	3678.18	5217.2	0	0	0	0	2082.33	3569.54	0	0	0	5224.22	6042.81	6625.15	0	0	0	3015.32	3556.51	4775.47	7	7.3169e-10
2.04	552.114		433.189	0	0	7255.11	8628.5	6748.51	420.819	0	644.876	3648.31	3784.74	2384.51	0	517.454	751.533	8450.57	9676.01	11728.7	0	0	0	3621.83	3562.3	5324.77	0	1192.28	0	8202.17	13810.1	10056	0	504.651	416.22	5726.75	7699.67	11708.1	7	4.4844e-10
2.04	552.115		0	0	0	13411	15707.3	15646.5	0	1511.48	3433.95	24032.5	23072.3	12022.5	0	0	1512.18	15059.2	14041.7	18306.8	0	0	1020.66	22900.3	24155.2	31214.9	0	1470.55	0	13293.7	25587.4	17761.5	0	0	0	9140.9	12893.1	19242.9	6	1.7445e-09
2.19	552.115		0	0	0	7562.79	8012.35	8569.29	0	0	1033.32	10607.8	9173.74	6262.64	0	0	0	8627.35	9378.09	10575.8	0	0	0	11103.9	10681.9	14394.7	0	0	0	8323.11	13763.9	10314.4	0	0	0	6107.2	7572.72	11000.8	6	2.2213e-11
2.08	552.115		1002.02	0	0	12545.1	16016.2	16030.5	0	1511.48	3433.95	21153.4	20003.6	12549.6	0	0	1512.18	15059.2	15769.7	19971.9	0	0	1020.66	22662.5	23028.4	25508.7	0	1590.22	0	13389.1	26146	17657.7	0	0	0	9569.13	12327.5	17451	6	1.4377e-10
3.58	552.184		12187.6	11192.1	13940.6	13359.9	15537.6	11752.8	11616.5	14707.3	14144	10994.9	13998	14662.4	17885.2	17529.2	18364.4	16074.3	16077.1	15504.6	20721.8	14644.6	17412	12920.6	16459.3	10350.2	12235.5	12489.8	13305.5	9966.24	12134.6	11044.9	10935.4	9863.1	11154.9	9003.35	10278.9	9367.25	4	7.8898e-05
3.4	552.184		6205.89	4713.89	6137.29	4354.35	5384.39	5268.51	3193.96	5668.9	5314.47	4176.98	4176.65	4887.93	6817.48	6709.6	5586.75	4785.72	5557.43	5232.54	6713.86	5396.79	6742.36	4821.56	4428.03	3467.91	4639.31	5084.01	4518.96	3513.23	3615.36	3526.78	4631.58	4311.79	4711.06	2928.34	0	2553.13	4	6.4755e-05
3.74	552.184		1018.49	0	1028.88	6017.04	4848.39	5818.13	1058.21	0	1073.45	6517.89	5747.92	4802.75	0	0	2590.18	4902.09	6399.36	6372.52	1315.23	0	0	3556.39	4959.92	3470.27	0	0	0	3630.54	5664.07	5257.42	0	0	0	3980.06	3328.65	2896.29	6	3.0326e-10
3.58	552.184		10298.7	12186.7	14687.6	9188.61	9759.43	6632.35	8193.22	10694.6	9328.44	6890.01	7675.05	8517.7	16718.3	15131.2	14962.5	8808.11	9872.15	9044.24	15173.5	11266.6	13326.2	6247.02	7920.31	4954.25	12450.5	9793.01	10594.3	5266.66	6457.06	5734.61	7614.81	8847.94	8142.75	4232.1	5031.88	4443.09	4	1.5787e-08
2.78	556.139		1655.88	1979.08	0	3172.83	2805	3095.76	2207.91	1347.83	1669.99	2862.51	2587.23	2815.45	0	0	0	3412.37	3254.02	3374.55	1650.7	1415.3	1224.65	2787.77	2854.24	2413.28	1342.38	2344.12	0	2788.83	2679.46	2582.19	2218.83	0	1709.16	2192.04	2025.84	1746.55	5	3.43e-05
3.49	557.182		3006.96	1910.63	2543.36	1916.29	2551.97	2684.85	2528.4	1762.34	2753.1	1978.66	1651.63	1329.1	3181.47	3463.72	4280.23	1786.15	2634.59	2614.04	3710.49	3890.54	3453.31	2849.8	1767.73	2198.46	3693.06	2934.96	3094.63	2322.23	3020.01	2423.6	2150.46	2411.57	2109.75	1297.98	1268.58	1608.38	4	2.3879e-05
0.92	558.094		0	0	0	1236.73	2049.12	1738.68	0	0	0	1206.1	1334.85	1573.86	0	0	0	1632.04	2938.69	2136	0	0	0	1658.33	2855.92	4514.19	0	0	0	2079.86	1369.57	2216.97	0	0	0	2992.86	1209.02	2336.63	6	7.7831e-07
4.52	558.135		3558.99	2843.8	3525.16	2826.94	2385.82	2773.72	3398.77	2685.52	2637.95	2579.69	2670.77	2272.26	3526.28	3212.55	2986.61	2558.29	2755.72	3024.19	3629.42	3409.91	3591.36	2749.3	2638.98	2580.91	3213.75	3381.36	3517.77	2221.59	2582.09	2294.23	3072.28	2708.93	2791.39	2371.75	2082.84	1996.17	4	1.142e-05
2.44	558.196		1017.38	0	0	3568.07	3075.91	3833.16	0	0	0	3241.4	2291.24	1762.93	0	0	0	3653.66	3684.62	3458.67	0	0	0	2110.63	2895.35	3665.26	0	1343.21	0	4456.65	3459.22	3143.29	0	0	0	2562.68	3976.94	3091.49	6	1.576e-10
2.1	558.206		1224.83	0	0	3451	3445.35	4102.29	1159.96	1039.71	1363.02	2444.88	2387.43	2509.66	0	0	0	3473.25	3875.97	3228.79	0	0	0	2360.1	2376.02	2134.96	0	1947.45	1050.35	3388.22	4323.52	4355.14	1091.52	0	1267.29	1962.27	1625.59	2351.44	6	4.4326e-10
1.87	559.25		0	0	0	0	0	0	12289.4	10488.8	16153.6	16003.4	10913.2	10967.1	0	0	0	0	0	0	14008.8	15233.1	13446	13468	15825.7	11190.9	0	0	0	3986.6	3335.35	3676.4	20611.3	15131.6	16277.9	20967.4	19025.4	14206.9	2	1.48e-12
4.83	562.131		0	0	0	4428.21	2940.84	2573.53	0	0	0	3985.43	2851.86	1556.42	0	0	0	2220.16	3629.24	2708.8	0	0	0	1713.09	2143.23	1649.35	0	0	0	6236.75	6588.43	5496.81	0	0	0	4418.59	3389.01	2185.45	7	1.2068e-10
4.74	562.132		0	0	0	19783.8	16599.6	17078.3	0	0	0	20404.3	15895	10798.9	0	0	0	15612.5	23278.7	17611	0	0	0	10998.6	13861.6	10644.2	0	0	0	41588.3	42624.2	37714.4	0	0	0	23118.6	23474.9	12317.5	7	1.2522e-13
3.34	562.214		1168.17	1254.05	0	2998.5	2888.09	3284.84	1383.25	0	1705.56	2579.82	2342.96	2816.76	2137.56	1762.08	3072.7	3547.7	3030.59	3073.6	2007.2	1363.93	2081.56	1761.94	2595.25	1423.11	0	1315.37	1012.88	3143.31	3772.54	3174.97	0	0	1242.45	2552.84	2388.07	2739.12	5	3.4242e-06
3.38	563.113		0	0	0	3719.47	3511.72	7160.24	0	0	0	6606.31	3514.18	4542.54	0	0	0	7575.09	5717.71	5713.24	0	0	0	4337.97	4877.81	4849.39	0	0	0	5050.56	4022.75	4144.1	0	0	0	3773.8	2826.82	2793.52	6	3.9626e-10
3.38	563.113		0	0	0	2227.32	2430.6	4460.39	0	0	0	4200.89	2468.49	3391.2	0	0	0	5271.73	4142.38	4116.21	0	0	0	3364.81	3968.04	3254.99	0	0	0	3123.65	2673.36	2737.21	0	0	0	2479.86	1593.97	2013.8	6	3.5363e-11
4.49	564.014		0	0	0	1447.22	1885.96	2223.48	0	0	0	2676.32	2275.3	1795.01	0	0	0	1596.12	1905.53	2341.03	0	0	0	1187.99	2261.17	2275.04	0	0	0	2518.05	3248.51	3248.23	0	0	0	3316.57	2132.69	2030.06	7	6.9477e-11
1.74	564.143		1251.47	0	0	2316.29	2079.43	2564.28	1369.58	0	1097.07	3537.69	2716.56	2855.02	0	0	0	1843.47	2566.67	2105.48	0	0	0	2170.57	1996.52	2017.33	0	2038.73	1266.05	2932.95	2929.78	2233.71	2003.82	1440.74	2008.04	2780.15	3153.32	2388.92	6	1.9603e-07
4.47	566.164		1440.96	0	1185.87	3292.47	3720.06	3939.91	2906.53	1269.22	1795.8	2482.43	2823.3	3330.56	1358.63	1343.5	1522.69	3907.32	3979.4	3037.46	1984.87	1869.53	1455.88	3582.01	3491.77	2847.47	1722.68	2368.15	2323.02	3030.95	3537.67	3107.57	2375.12	1370.01	2313.58	2712.06	2492.04	2270.25	5	2.8059e-06
4.1	566.199		4626.4	3479.75	4299	6805.27	8449.2	7236.92	5266.92	5986.83	5034.85	5997.19	7641.25	9045.62	6292.92	5903.08	7321.89	10975.9	9118.52	7220.62	7884.12	5225.8	6522.27	8524.16	8071.3	6216.67	5221.73	4040.31	5064.73	4965.61	4136.96	3848.81	4568	3952.3	4507.37	3881.62	5954.89	3473.08	5	6.5201e-05
0.62	567.165		2759.75	1973.51	2757.73	1459.79	3128.82	1631.27	3749.69	3625.41	2873.77	2280.75	3481.97	3441.73	3535.97	4235.57	3741.76	3484.43	1939.38	2532.21	13495.7	12266	6197.17	4026.53	1985.42	2658.46	2089.21	2440.56	1989.02	0	0	0	1953.49	2123.37	2576.93	0	1145.53	1152.9	3	6.9162e-07
1.31	568.143		0	0	0	1489.01	1864.4	2662.38	0	0	0	2991.55	2025.94	2277.96	0	0	1263.69	3042.15	1807.19	2379.17	1443.58	0	0	3406.44	2937.66	1456.03	0	0	0	1850.76	2429.07	4008.42	0	0	0	1519.68	1469.97	2001.47	6	2.8027e-06
3.84	568.215		4006.71	2582.02	3395.65	5826.78	6487.98	5385.42	3828.94	3089.91	3488.94	4557.98	5167.09	6089.31	4718.87	4080.28	4625.97	6167.62	7064.93	6371.97	5332.04	3858.89	4193.78	5798.87	5247.23	4383.03	3309.29	3426.24	2791.37	3961.5	3874.08	3245.04	3952.05	2637.8	3556.48	3715.15	3208.95	2253.9	5	1.6848e-06
1.5	570.14		0	0	0	1287.53	1711.45	1600.04	0	0	0	2023.69	1655.69	1252.38	0	0	0	2169.51	1246	1665.7	0	0	0	1961.54	1504.87	0	0	0	0	1483.69	2653.25	1951.32	0	0	0	0	1382.03	0	6	4.9587e-06
0.41	571.829		3329.65	3165.9	2760.61	3701.6	3035.14	2876.37	2954.61	2422.69	2579.1	3153.97	2823.26	2463.52	1431.44	1566.67	0	1904.67	2906.85	2502.72	0	1612.61	1202.63	1602.74	2337.51	2321.5	3243.14	2426.84	3300.93	2935.59	2237.99	2648.3	3106.42	3541.63	2937.3	3831.85	2788.29	2795.49	5	7.7547e-05
4.87	577.117		0	0	0	1433.01	2109.99	2117.29	0	0	0	1410.59	1264.51	2418.55	0	0	0	2813.57	4987.83	2173.01	0	0	0	2641.56	3954.74	4113.08	0	0	0	2028.89	1316.3	1756.29	0	0	0	1836.61	0	0	6	3.0035e-07
0.95	580.106		0	0	0	0	0	0	3107.66	2828.47	7109.01	2447.29	1874.01	4190.58	0	0	0	0	0	0	4596.36	3321.36	4145.33	6289.47	2823.37	1432.67	0	0	0	0	0	0	2719.44	1007.52	3005.84	2521.82	2966.03	2644.57	2	4.3747e-05
3.53	580.172		0	0	0	2658.71	1904.35	2027.71	0	0	0	3925.97	2130.47	3076.22	0	0	0	1911.81	1918.56	1813.44	0	0	0	1604.14	1905.61	1400.59	0	0	0	2663.92	3146.7	3371.25	0	0	0	1614.75	1886.97	1881.14	6	1.5303e-12
4.37	580.213		2412.89	5020.74	3491.16	9465.03	11336.9	7375.03	8093.38	5347.17	4042.68	6294.61	7674.15	12577.3	1756.6	0	1266.04	9218.49	7904.35	4310.57	5281.8	2839.76	1520.72	6261.64	10430	7468.72	6291.53	6736.18	5605.74	6075.79	6579.75	4103.5	12583.8	12147.4	10867.2	7200.07	10720.4	9577.3	5	3.8186e-05
1.86	581.229		0	0	0	0	0	0	10958.2	10512.6	12199.1	19915.7	14514.9	14252.6	0	0	0	0	0	0	11144.5	12716.1	11687.5	13381.1	17022.8	14718.3	0	0	0	5167.45	4846.86	5013.45	17685.2	14519.9	15049.4	19075.4	19491.2	18656.8	2	1.7264e-16
1.04	582.121		0	0	0	0	0	0	12672.3	17002.3	16118.2	12903.4	8882.73	11417.5	0	0	0	0	0	0	25517.3	16588.6	23298.4	12594.7	13847.4	7692.98	0	0	0	3351.44	2942.54	5912.98	18221.3	16728.6	21941.4	9428.29	9495.23	13215.7	2	5.2673e-12
1.04	584.118		0	0	0	0	0	0	2459.34	3049.98	3234.91	2504.2	1866.37	2172.63	0	0	0	0	0	0	4518.69	2892.49	3907.67	2497.39	2959.19	1415.53	0	0	0	0	0	1675.98	3103.23	2809.2	3588.07	1772.24	1766.31	2718.33	2	7.1433e-10
1.88	584.182		4079.53	4007.54	3796.72	2712.12	2412	1952.61	2995.66	3054.44	4037.47	1511.24	2267.87	2453.05	3754.68	4673.17	4300.24	3146.53	2936.56	3158.55	2685.74	2721.85	2890.19	1921.97	2124.52	1513.11	4379.55	4498.9	4430.16	2889.79	2372.73	2231.82	3114.61	2589.05	2624.98	2292.02	1682.16	1618.21	4	9.0179e-09
4.7	584.263		0	0	0	2122.27	2329.46	3334.25	0	0	0	2303.56	1768.9	1422.99	0	0	0	3256.31	1566.29	2339.57	0	0	0	2017.29	2314.62	1105.63	0	0	0	1837.92	4155.43	3656.6	0	0	0	2853.02	2364.71	2489.7	7	1.7998e-08
0.61	585.203		1541.02	1237.24	1160.35	3236.96	2135.5	2323.27	1991.71	1831.07	2604.01	2183.83	2158.41	2668.76	0	0	0	2292.16	2485.82	2759.01	1031.64	0	0	2066.79	2354.89	2334.65	1475.79	3381.07	2465.47	2852.87	3013.15	2408.12	2783.03	2042.63	3179.05	3065.64	3025.88	3087.72	5	3.0503e-07
4.12	585.205		2602.95	2446.1	2503.56	3762.52	3474.21	3358.45	3001.87	3046.93	2854.2	3123.58	3131.99	3535.91	3244.57	3455.2	3963.75	4208.94	3607.44	3659.33	3965.84	4288.3	4032.52	3697.6	3633.39	2675.79	3741.43	2836.87	3603.84	2152.36	2366.62	2095.76	4101.35	3456.9	3250.31	2432.93	2864.35	1589.86	4	3.0658e-05
4.58	591.171		4864.37	3973.69	5305.55	4179.08	4706.34	4555.74	5560.4	4834.51	5893.49	4063.73	3743.25	5056.64	6114.48	5489.68	5559.99	5058.89	4689.75	5242.12	7126.61	5221.78	5810.59	5551.69	4660.66	4240.87	3867.46	4587.58	4398.41	3739.64	3657.15	3675.45	3724.16	3355.5	4231.5	3347.63	2973.21	2803.68	4	2.3704e-05
1	591.179		0	0	0	0	0	0	154239	143370	147407	137432	110698	106466	0	0	0	0	0	0	166361	177253	189622	111759	117834	124155	0	0	0	0	0	0	221368	217866	216656	138861	145568	161360	2	6.5403e-22
4.57	592.178		136419	112649	149428	112752	124945	137671	143198	133076	191272	113788	112813	161097	218733	204214	324795	158363	145487	140531	249549	190367	221153	235789	153389	134181	104678	129882	108145	108484	102228	91143.2	94485.9	67188.7	120722	87631.3	77192	68217.8	4	3.1537e-05
4.71	592.179		4359.18	0	3257.37	3405.62	4378.05	7959.14	8662.78	4241.68	7362.21	3180.42	3942.55	6878.53	15384.3	13067.9	23723.8	11374.5	5084.78	4738.61	20429.2	10737.4	17350	13792.2	7749.95	4121.07	2251	5128.97	2494.05	0	4822.73	3500.6	2400.27	1913.05	4345.04	2115.03	3403.81	0	3	4.7973e-05
4.62	592.179		11546.4	8458.47	11868.6	13452.3	20263.2	16559.4	14726.4	13666.4	20344.4	11639.7	16199.5	22112.1	16452.5	14981.9	24439	19639.1	19045.2	20339.2	29319.3	20343.2	24896.7	36382.8	25020.2	21981.9	7667.12	9639.5	8393.94	13561.9	13813.2	11790.6	10266.2	8751.97	10914.3	13181.8	10598.1	12070.7	4	4.8617e-05
3.77	593.123		0	0	0	3480.42	3744.21	4875	0	0	0	4625.39	3854.69	3814.29	0	0	0	4711.48	4553.29	4954.83	0	0	0	4001.74	4145.32	6465.14	0	0	0	5431.14	5179.17	4690.12	0	0	0	4636.85	5165.86	5345.62	6	2.7156e-14
4.22	594.194		1071.51	1838.09	1282.62	3293.87	2300.35	2289.95	2502.05	1756.5	2190.82	3397.16	2750.07	3486.98	0	0	0	2139.26	2258.72	2138.18	1536.98	1459.11	0	1807.93	3298.28	2024.45	2270.67	3286.39	2077.88	3250.24	3423.83	2471.88	4348.38	4191.45	3954.71	2805.12	2981.12	3227.01	5	1.8817e-07
8.63	595.901		3157.58	3527.55	3771.48	4757.64	4716.55	5009.04	4751.88	4800.1	4411.65	5003.61	3912.06	4590.65	3601.3	4008.88	4108.46	4278	4685.56	4269.17	5123.13	4813.65	4613.71	4300.72	4533.33	4606.15	4030.56	4028.3	4385.38	4622.06	4662.36	4605.75	4869.07	4835.23	5050.16	4493.78	5228.62	5349.88	5	5.2115e-05
3.9	598.226		0	0	0	3508.93	6874.52	4625.4	1264.37	0	0	1965.62	2946.15	4372.53	0	0	0	4931.14	4888.48	3490.11	0	0	0	4896.02	4253.59	2639.86	0	0	0	2653.44	3141.26	2020.52	1199.68	0	0	2407.33	1888.05	1317.07	6	5.4248e-08
4.59	600.258		0	0	0	1917.55	2569.61	4054.38	0	0	0	1850.64	1784.28	1764.27	0	0	0	2764.41	1992.3	2012.85	0	0	0	1527.4	2121.49	1510.97	0	0	0	2111.94	3485.56	2884.1	0	0	0	3028.65	4707.25	3710.64	7	4.2316e-10
4.45	600.258		0	0	0	1549.8	2413.37	3092.52	0	0	0	1876.56	1757.28	1337.3	0	0	0	2136.05	1700.97	1656.91	0	0	0	1346.92	1696.33	1472.81	0	0	0	2155.38	3512.55	2516.52	0	0	0	2214.86	4464.2	2633.59	7	9.3065e-09
1.77	601.315		0	0	0	0	0	0	3388.71	1358.16	3140.57	33962.6	18384.1	17590.3	0	0	0	0	0	0	2754.1	2484.16	1919.88	21491.1	23130.5	17271.9	0	0	0	0	0	0	6965.29	2628.15	4494.5	19198.9	21093.4	16031.1	2	3.1515e-10
0.69	602.138		0	0	0	0	0	0	1263.08	1162.64	1381.25	0	0	0	3474.81	2491.24	4859.11	1754.86	0	0	7131.06	4389.44	6339.08	2327.03	0	0	0	0	0	0	0	0	0	0	0	0	0	0	3	9.9597e-09
0.62	602.139		0	0	0	0	0	0	1263.08	1183.85	1358.24	0	0	0	2511.13	1466.02	3197.04	1089.06	0	0	5427.86	3258.14	5531.66	1788.18	0	0	0	0	0	0	0	0	0	0	0	0	0	0	3	1.4759e-08
4.68	602.273		0	0	0	0	1372.58	2512.48	0	0	0	1044.26	1324.89	1378.26	0	0	1018.53	0	0	1329.49	0	0	0	0	1607.95	0	0	0	0	0	1454.55	2507.36	0	0	0	4027.98	3456.04	3863.79	7	2.0797e-05
4.22	606.067		1992.92	1871.78	2367.53	2531.9	2939.14	3256.25	2709.23	2725.84	2907.39	3035.21	3268.15	2911.28	2649.84	3500.79	3621.46	3871.7	3551.39	3042.75	4543.57	4145.14	4539.54	4377.52	3526.88	3335.38	2162.72	2936.2	2349.11	2808.37	2587.23	2023.85	3363.14	2286.11	2934.41	2147.35	2565.01	1722.77	4	1.5231e-05
1.93	606.214		0	1328.88	0	4828.15	4560.85	3596.57	0	0	0	3170.53	3326.43	2080.53	0	0	0	3665.07	3966.58	3792.55	0	0	0	2176.79	3372.53	2798.97	0	1311.53	0	6186.69	5380.47	5368.01	0	0	0	5356.54	3682.1	3696.55	7	2.8124e-12
4.69	614.158		1032.5	0	1389.37	0	1365.19	2850.17	2345.36	1630.58	3632.27	1190.91	1007.35	2635.24	4784.38	4350.72	9994.07	0	1940.66	1634.62	8753.94	4342.74	8021.69	4767.81	3361.82	1872.38	0	1147.7	0	0	1468.16	0	0	0	0	0	1039.73	0	3	3.2619e-05
4.56	614.16		5102.14	4416.68	4986.26	4656.42	5419	5715.12	6436.86	6981.4	7681.31	5325.14	5143.51	7112.9	7196.3	6393.89	7853.94	6670.6	6437.78	6005.87	9334.39	7715.15	8784.57	7871.44	7032.75	6192.79	4568.21	4941.27	5276.74	4745.35	4385.25	4284.46	5205.56	3775.53	5835.24	4493.76	4270.08	4121.34	4	1.2065e-06
1.84	614.253		0	0	0	0	0	0	8128.74	4494.65	7172.69	73568.6	36379.2	37270.4	0	0	0	0	0	0	7565.36	9161.04	8224.89	40457.3	49123.6	36907.7	0	0	0	0	0	1047.75	20972	13471.7	14017.2	36116.1	44264.5	34473	2	1.8789e-09
5.14	616.254		0	0	0	0	1163.31	1569.01	1106.03	0	0	1241.3	1265.39	1228.81	0	0	0	0	0	0	0	0	0	1356.75	1343.47	0	0	0	0	1281.66	1334.86	2122.91	0	0	0	2904.95	3970.58	2147.88	7	1.9349e-06
4.76	618.268		5891.61	4423.23	2385.76	19154.4	17673.5	20838.8	7132.47	3229.54	3691.82	21534.6	12255.3	12131.4	4298.9	5849.5	10907	16838	15323.3	9337.1	6769.87	4311.01	6997.62	19845.2	16151.6	17256.3	3479.53	6180.62	4529.53	25840	26193	16122.7	4268.21	2613.05	4615.37	15530.3	31341.4	11282.6	6	2.5647e-05
4.78	618.269		11204.8	8172.62	6146.51	35776.2	32717.8	37341.8	13228.1	5597.06	5715.44	36722.3	20337.7	20678.1	9233.66	10556.1	18702.9	27809.4	27048.3	16841.2	10750.7	7157.65	12089.7	32147.3	26247.7	27019.2	6698.97	11084.4	8187.13	46327.1	47444.7	30784.2	7160.43	4356.75	6976.69	26422	50283.4	17983	6	7.202e-06
2.05	620.292		0	0	0	0	0	0	0	0	0	2874.51	2303.67	2370.59	0	0	0	0	0	0	0	0	0	0	0	0	0	0	0	0	0	0	0	0	0	0	0	0	1	2.0182e-18
2.77	622.15		1916.04	2303.6	0	11295.9	11756.1	12970.4	3451.15	2543.38	4231.62	11399.7	11895.8	14136.8	0	0	0	15347.7	12988.5	10749	2557.1	1593.09	1419.09	12691.8	10961.8	10384.3	0	2682.42	0	5728.86	6660.52	6812.79	3286.52	1311.26	2806.37	5283.41	5637.34	4776.63	6	4.851e-13
2.07	622.224		0	0	0	0	0	0	3380.46	3358.37	3437.09	2933.84	2213.05	3382.27	0	0	0	0	0	0	4243.68	3277.38	2656.3	3355.24	3164.82	2613.09	0	0	0	0	0	0	0	0	0	0	0	0	1	2.1046e-14
1.82	623.309		0	0	0	0	0	0	1558.43	0	1662.7	8014.1	3666.35	3209.12	0	0	0	0	0	0	1433.67	2013.61	1638.2	4469.12	5344.85	4066.66	0	0	0	0	0	0	4323.06	2186.31	2854.57	5115.5	6025.87	4776.5	2	4.4706e-08
2.05	623.31		0	0	0	0	0	0	18316.6	14283	20453.8	34723.7	29270.9	39323.9	0	0	0	0	0	0	17349.1	9936.88	6412.75	41439.1	42786.4	33297.6	0	0	0	0	0	0	0	0	0	0	0	0	1	1.5082e-14
2.06	626.253		0	0	0	3614.13	3029.3	3486.49	6589.86	4858.77	6792.26	7321.95	6518.21	7373.28	0	0	0	0	0	0	9714.42	6612.42	6426.3	9286.24	8115.08	6053.26	0	0	0	0	0	0	0	0	0	0	0	0	1	2.6081e-13
2.06	626.254		0	0	0	1048.6	1233.24	1271.58	2951.6	1994.63	2375.55	1859.32	1897.62	2536.78	0	0	0	0	0	0	3985.04	2812.85	3250.26	3231.04	2702.9	2194.36	0	0	0	0	0	0	0	0	0	0	0	0	1	2.1518e-13
2.77	628.2		0	0	0	5210.8	8061.38	7795.75	0	0	1973.11	5618.79	6331.4	5662.7	0	0	0	7388.02	7541.73	7117.02	1139.92	0	0	7122.06	7455.82	7483.31	0	0	0	5873.52	6678.54	8472.62	0	0	0	5428.34	4828.41	6096.2	6	1.2517e-13
5.09	630.268		1537.3	1376.34	0	11328	11737.5	12779.4	1394.53	0	0	11600.7	9444.28	9262.72	0	1475.12	1595.87	17925.6	11998.7	8889.26	0	0	1528.05	12501.2	13711.6	11430.3	1247.44	2351.53	1317.08	16821.9	16773.4	12650	1124.79	0	0	9298.54	10667.7	8562.8	6	2.4922e-11
5.13	630.269		2895.87	3260.09	2174.28	19598.7	20724.1	22081.5	2398.77	1716.82	1687.3	19194.2	14655.9	13894.3	1792.77	2833.49	3423.35	30661.9	20684	15660.3	1787.71	1639.05	2753.66	20127.6	23273.6	16324.1	2422.88	3350.1	2555.44	29201.7	28035.3	22055.7	2034.59	1148.08	1940.96	14654.5	15830	12808.8	6	4.7979e-11
2.02	635.31		0	0	0	0	0	0	1882.21	1402.01	1812.53	1765.21	1543.45	1839.49	0	0	0	0	0	0	3039.63	1850.62	2297.95	2517.31	2170.11	2057.2	0	0	0	0	0	0	0	0	0	0	0	0	1	4.0008e-14
2.02	635.313		0	0	0	0	0	0	4508.23	3637.31	5314.09	5156.61	4735.91	3440.38	0	0	0	0	0	0	8861.05	6416.69	6260.04	7212.53	4738.1	4878.28	0	0	0	0	0	0	0	0	0	0	0	0	1	1.1718e-12
2.06	636.235		0	0	0	1005.67	1395.34	1290.47	8059.8	7644.73	8373.85	9524.52	9360.83	11160.8	0	0	0	0	0	0	7974.87	5975.49	4541.67	9857.23	10176	9858.77	0	0	0	0	0	0	0	0	0	0	0	0	1	2.0872e-17
2.54	636.262		0	0	0	3628.25	7085.59	5464.37	0	0	0	2982.15	4147.5	4119.47	0	0	0	5479.33	6153.26	5683.36	0	0	0	4768.44	5702.63	5380.18	0	0	0	4444.9	4684.57	5111.32	0	0	0	3818.47	3120.46	4036.52	6	3.7939e-13
0.7	638.19		3213.57	1515.69	3375.6	1492.93	2965.58	2033.24	4906.11	4322.19	4677.82	2715.74	3147.67	3472.98	9456.03	7524.89	14852.2	5527.78	2750.94	2845.2	29578	26068.3	22641.9	7669.45	2571.98	2859.35	1917.73	3274.72	2027.59	0	0	0	2778.83	1963.66	3296.6	0	1433.47	0	3	4.6243e-12
2.06	638.221		0	0	0	0	0	0	0	0	0	1692.06	1661.81	2191.21	0	0	0	0	0	0	0	0	0	2625.91	2229.6	1831.55	0	0	0	0	0	0	0	0	0	0	0	0	1	3.9782e-15
2.77	642.215		0	0	0	2316.62	2976.46	1818.86	1218.58	0	1282.64	1526.94	2823.6	3603.17	0	0	0	3386.58	2685.43	2809.86	1506.99	0	0	4454.51	3907.23	2511.71	0	1463.26	0	1744.78	2297.84	1574.89	1533.5	0	1361.63	2382.76	3107.88	1332.58	6	1.6935e-05
5.5	644.249		0	0	0	0	1780.52	2265.82	0	0	0	1319.22	1111.02	1740.69	0	0	0	1126.52	1655.14	1093.65	0	0	0	1167.92	2346.33	1485.74	0	0	0	1865.77	1256.6	2430.32	0	0	0	3057.32	4403.02	2179.89	7	2.0275e-06
2.04	645.291		0	0	0	0	0	0	2933.83	2473.39	3289.32	3488.65	3201.45	4017.44	0	0	0	0	0	0	3111.16	1949.53	1331.7	4127.69	3804.52	3628.87	0	0	0	0	0	0	0	0	0	0	0	0	1	3.222e-14
2.04	645.292		0	0	0	0	0	0	13972.5	13118.3	14743.3	20002.1	17933.6	20468.4	0	0	0	0	0	0	10582.5	8968.38	6313.34	17163.2	20851.2	16145.2	0	0	0	0	0	0	0	0	0	0	0	0	1	4.5998e-18
4.28	646.117		58661.4	59020.7	57290.7	49293.9	45976.5	45974.7	47863.5	53461	50164.3	40404.1	43379.9	41673.7	55807.9	49573.4	42905.3	44523.6	34150.1	46167.2	46770.9	52827.9	48156.7	37927.8	38529.7	37804.9	53251.6	52139.3	59150.4	43753.3	42362	46402.6	47686.1	50291.3	49451.1	40396.1	38437.5	47639.6	4	2.6653e-05
2.07	646.221		0	0	0	4701.83	5811.15	6712.45	10711.8	7636.55	12003	30422	24320.3	30283	0	0	0	0	0	0	6975.07	4769.92	4451.71	32657.9	33464.6	29352.5	0	0	0	0	0	0	0	0	0	0	0	0	1	2.6188e-18
4.74	646.263		0	0	0	1848.14	1453.66	1990.94	0	0	0	1624.96	1794.13	1688.53	0	0	0	2168.62	1716.41	1331.72	0	0	0	1431.21	2489.77	1746.16	0	0	0	1606.12	1811.46	2620.49	0	0	0	3569.04	3708.93	2264.81	7	1.347e-10
5.08	646.263		1749.64	0	0	14128.1	15242.7	20336.5	1776.1	0	0	16427.6	10372	11416.8	0	1059.75	2087.9	20063.2	14520.5	9144.78	1930.72	1016.56	2005.69	18135	15148.9	16062.5	0	2768.85	0	23640	20442.1	13628.7	2162.54	0	1819.17	13146.1	30018.6	10774.7	6	1.203e-06
5.12	646.263		3735.45	2123.09	0	26737	27863.3	35911.6	3468.08	1145.49	0	29259.5	16034.7	18535.7	1719.35	1844.46	3575.11	36126.7	25496.9	15590.2	3792.75	1826.06	3256.75	30758.4	25923.1	27059.5	1081.98	5327.36	1604.99	44496.3	37560.8	24209	3242.49	0	2893.8	21749.1	48503.6	16588.9	6	1.4787e-06
4.82	646.263		0	0	690.657	2637.2	3719.23	4162.77	609.503	476.05	496.323	3416.9	2666.36	2317.85	0	508.39	738.499	3231.59	3158.16	1832.13	0	0	480.643	3629.33	3196.22	3424.88	0	786.007	498.695	4587.55	4660.57	3821.64	832.424	0	607.766	2949.93	6056.23	2149.93	6	2.4651e-07
4.79	646.263		0	0	690.657	2867.23	3719.23	4162.77	609.503	476.05	577.237	3416.9	2572.88	2953.69	0	508.39	738.499	3715.78	2995.14	1712.5	0	0	449.557	3902.81	3556.03	4282.42	0	786.007	498.695	4842.38	5925.29	4463.17	832.424	0	0	2938.9	6056.23	2779.27	7	1.9813e-08
4.85	646.264		0	0	0	3603.21	4490.73	4886.02	0	0	0	4642.28	2873.6	2735.29	0	0	0	4035.97	3641.16	2425.1	0	0	0	4019.49	4031.98	3755.66	0	0	0	5728.98	6104.74	4798.82	0	0	0	3617.83	5585.23	3081.92	7	1.0949e-11
4.76	646.264		0	0	0	1125.59	2301.53	2950.84	0	0	0	2160.97	2078.17	2277.82	0	0	0	1327.57	2045.72	2292.6	0	0	0	2112.01	3331.8	4337.69	0	0	0	2240.21	2132.66	4435.92	0	0	0	4878.52	2101.6	3496.08	7	6.4433e-07
4.39	647.253		0	0	0	0	0	0	1283.12	1195.97	1849.07	1726.04	1315.97	1707.54	0	0	0	0	0	0	3886.85	2389.64	3964.78	3434.76	2876.75	0	0	0	0	0	0	0	1910.78	1015.08	1760.88	1537.95	1556.64	0	2	2.2774e-05
3.67	648.19		1850.38	1199.42	1172.3	2267.24	2315.14	2812.86	1990.26	1419.19	1631.76	2300.77	2594.85	1834.59	1377.31	2635.6	3020.7	3743.69	4029.24	3420.13	3276.36	3030.08	3508.56	4416.78	3471.8	3783.15	2227.48	2821.72	2211.19	2521.55	2372.86	2151.88	2682.4	1392.57	2395.71	2704.24	1794.77	2083.21	5	2.3272e-05
4.68	648.279		0	0	0	0	1776.51	2465.11	0	0	0	2482.88	1458.23	1724.47	0	0	0	0	1245.07	1370.43	0	0	0	1576.61	1759.67	1684.78	0	0	0	1793.39	2127.85	3507.14	0	0	0	4412.94	2069.59	2212.72	7	1.9532e-05
4.37	649.272		0	0	0	0	0	0	1272.62	1438.88	1837.59	1717.94	1029.57	1781.57	0	0	0	0	0	0	4191.36	3002.73	3937.44	2801.22	1882.29	1345.31	0	0	0	0	0	0	2126.3	1649.2	1999.8	1069.97	1111.06	1355.41	2	8.4463e-12
4.45	649.274		0	0	0	0	0	0	2028.09	1639.03	2381.53	1373.36	1134.1	1230.47	0	0	0	0	0	0	4765.02	3711.14	5206.27	3532.86	2580.6	1575.35	0	0	0	0	0	0	2619.75	1953.99	2547.53	1358.74	1546.35	1160.05	2	6.2102e-12
4.21	650.183		9848.9	7561.65	8368.39	7714.35	7826.34	9740.69	10976.6	9869.76	10805.2	7474.13	8068.19	9394.22	11518.1	12564.9	13086.8	11750.9	13247.3	8533.66	18400.7	18413.3	18143	14169.9	10594.7	13634.3	8972.12	10565.4	10058.1	8663.82	5613.79	5282.12	10472.5	8020.07	11298.6	6847.18	7970.64	5140.38	4	8.7111e-08
4.21	650.185		6191.11	4821.11	5554.77	4574.89	4457.88	3659.41	5027.93	4063.38	4090.16	3779.04	4240.65	3991.06	7143.31	7682.19	4863.44	3834.61	4039.52	3137.51	6953.3	6934.73	6923.88	5108.61	3869.08	3436.87	5353.58	5355.39	6076.42	2821.79	3128.17	2421.55	5595.07	4053.63	4794.86	3351.76	2867.27	2868.88	4	1.5565e-06
1.65	650.236		0	1617.16	0	17755.4	17206.6	23222.5	0	0	0	24831.5	14763.1	12841.3	0	0	0	17313.6	22316.4	18060.3	0	0	0	17258.1	16946.4	20213	0	3325.74	0	29942.2	34270.8	30578.5	0	0	0	18991.7	19316.4	20517.4	7	1.0124e-13
2.77	653.079		0	0	0	2436.43	2586.79	2947.19	0	0	0	2631.82	3042.96	3257.29	0	0	0	3448.1	2577.65	2489.91	0	0	0	2774.69	2479.2	2248.07	0	0	0	1177.55	1012.54	1345.75	0	0	0	1026.97	1235.87	0	6	2.1518e-13
4.39	654.312		1424.25	0	0	3690.89	3995.75	5230.76	1976.05	0	0	6140.16	6474.64	4761.59	0	0	2052.65	5796.88	3173.59	3938.34	0	0	0	4910.48	3983.08	3419.69	0	1252.82	0	4667.65	6386.2	4224.42	0	0	0	1423.1	6309.89	3010.91	6	1.2225e-06
2.02	654.349		0	0	0	0	0	0	10867.1	9478.61	10712.4	13347.3	14543.4	15827.9	0	0	0	0	0	0	9904.2	7386.52	5815.08	16314.5	15318.1	14787.5	0	0	0	0	0	0	0	0	0	0	0	0	1	1.8364e-18
2.08	655.174		1056.1	1023.47	0	2368.37	2654.13	2995.21	1236.14	0	1004.09	1873.58	1895.32	1612.16	0	1026.53	1032.27	3999.48	4290.88	3113.62	1147.4	0	0	2640.21	2532.58	2526.58	1059.05	2227.43	1411.73	2815.03	1919.16	2612.73	1295.94	0	1318.6	2455.76	1953.4	1720.13	6	1.4069e-06
4.7	655.175		0	0	0	0	1081.1	1792.86	1313.53	0	1937.02	1113.02	1073.4	2057.77	2431.12	2349.36	3715.52	2146.29	1702.28	1156.24	3270.69	1858.15	3917.42	2332.54	2017.23	1137.77	0	0	0	0	1198.44	1221.72	0	0	0	0	0	0	3	2.5121e-05
4.36	656.316		0	0	0	0	0	0	1662.28	1885.16	2499.83	2541.23	1819.66	2192.07	0	0	0	0	0	0	4337.32	2819.22	4449.72	4406.59	3192.29	0	0	0	0	0	0	0	1940.97	1602.68	1989.07	1296.84	2065.35	1338.67	2	6.1589e-06
3.5	658.236		0	0	0	3591.08	2957.87	2886.73	0	0	0	3041.24	2401.98	2117.78	0	0	0	2637.19	2305.72	2813.6	0	0	0	1769.45	1847.78	3091.1	0	1876.29	1097.04	3859.23	3700.01	3325.75	1409.69	0	1675.28	3307.76	5226.29	4279	7	1.7081e-09
4.42	658.329		0	0	0	0	0	0	2507.3	1846.88	3029.43	1180.75	1463.95	1458.23	0	0	0	0	0	0	6071.04	4951.03	6894.89	4456.56	3542.18	1737.74	0	0	0	0	0	0	3556.91	2395.19	3360.72	1794.67	1630.32	1323.77	2	3.0831e-11
4.34	658.329		0	0	0	0	0	0	1282.19	1674.65	1787.64	1416.42	1479.09	1396.16	0	0	0	0	0	0	4015.9	2859.13	4073.04	2794.41	2596.82	1493.35	0	0	0	0	0	0	2243.56	1733.43	2242.88	1050.98	1088.92	1300.96	2	1.7949e-12
4.97	660.277		0	0	0	0	1739.83	2149.94	0	0	0	1613.8	1597.13	1674.11	0	0	0	0	1468.15	1734.57	0	0	0	1627.12	2284.52	1104.13	0	0	0	1561.82	1549.01	3160.53	0	0	0	3464.47	1429.81	2517.69	7	5.9774e-05
3.97	665.266		0	0	0	2034.38	1783.57	1956.43	0	0	1465.1	1809.56	1347.94	1195.81	0	0	0	1907.79	1580.93	1885.54	2868.91	1727.63	2830.41	2672.56	2570.26	2198.49	0	0	0	2838.93	1889.98	2197.93	1941.37	0	1341.79	1664.74	2387.26	2423.53	5	5.4345e-07
2.05	667.165		0	0	0	0	0	0	5212.62	4537.28	5273.48	7080.01	6554.12	8003.69	0	0	0	0	0	0	5086.38	3731.4	2657.21	6734.52	7392.88	6358.94	0	0	0	0	0	0	0	0	0	0	0	0	1	9.1005e-17
4.32	667.369		0	0	0	2044.61	2017.92	3005.22	0	0	0	2813.82	1566.71	2298.23	0	0	0	3275.1	2061.43	1975.91	0	0	0	1517.58	2206.2	1323.39	0	0	0	2945.13	2406.79	2589.03	0	0	0	2784.61	2993.46	2081.12	6	1.0262e-10
4.29	678.143		35963.7	35786.2	35031.8	29950.6	30041.3	27277.8	30082.7	32369.2	30202.1	26510.3	30525	27369.7	33417.8	31398.7	26333.7	28000.8	26644.5	27424.5	27089.7	30200.5	30384.6	23445.4	24469.8	23118.8	37060.3	32341.7	36428.1	28233.6	30179.4	27666.4	26609.2	30407.4	30702.4	25957.2	24327.2	26516.3	4	4.2762e-06
0.72	680.201		0	0	0	0	0	0	0	0	0	0	0	0	2111.41	1775.13	3616.82	1078.44	0	0	4657.66	2144.16	4560.15	0	0	0	0	0	0	0	0	0	0	0	0	0	0	0	3	6.8305e-08
2.44	683.185		12724.9	10524.2	10055.7	21931.5	27981.8	26903.2	12124	8809.16	13487.2	27482.1	24409.5	26670.7	9452.75	10771.7	19530.8	20839.6	25083.7	27159.4	17295.3	9935.83	12680.9	28894.6	20824.5	16088.7	9956.14	13465.5	9168.72	20628.4	31462.4	31004.7	10476.4	4260.43	11796.1	19889.9	19551	20887.4	5	4.5667e-06
4.56	683.252		2084.17	1457.48	2188.66	2104.71	1411.82	1101.48	1016.28	1258.37	1748.56	0	0	0	2676.57	2199.56	4670.05	2333.85	2439.27	1758.91	3562.17	3004.21	3180.69	2838.67	1725.79	1258.44	1731.28	2339.84	2174.95	1425.86	0	1101.19	1937.89	1117.16	1737.28	1120.44	0	0	4	3.7434e-05
1.83	684.275		0	0	0	3294.86	2768.77	4460.13	0	0	0	3541.77	2934.99	1492.34	0	0	0	3234.11	3249.24	4886.74	0	0	0	0	1940.48	3786.09	0	0	0	5614.54	6002.73	7225.37	0	0	0	3149.5	3816.54	5227.02	7	5.9006e-09
2.02	685.277		0	0	0	0	0	0	1975.23	1796.75	1937.51	2957.97	3451.38	3698.88	0	0	0	0	0	0	1649.54	1147.23	1111.56	3187.67	3794.4	3485.05	0	0	0	0	0	0	0	0	0	0	0	0	1	1.8364e-18
2.02	685.278		0	0	0	0	0	0	6177.51	5356.43	5933.5	9497.33	8519.08	9304.91	0	0	0	0	0	0	5865.24	4494.46	3066.16	9807.66	9477.56	7951.76	0	0	0	0	0	0	0	0	0	0	0	0	1	1.7602e-17
4.31	696.131		17818.6	18270	18311.9	26396.3	25444.9	22516.1	23482.1	23194.3	20831.3	21833.3	23207.7	22078.7	19567.7	15552.2	12160.1	23837.4	23782.2	24229.7	20229.3	23618.2	21663.2	20752.1	23633.6	22628.6	19643	21509.4	20417.6	22607.4	23446.4	23462.7	21837.6	24585.4	21276.9	23039.5	22523.8	23871.6	5	5.0067e-05
0.92	697.148		0	0	0	1637.02	3061.53	3382.84	0	0	0	2974.46	2759.92	2021.82	0	0	0	3862.96	2705.45	3570.49	0	0	0	3114.05	3125.79	2606.87	0	0	0	2639.61	3482.26	2463	0	0	0	1868.8	3641.69	3875.05	6	4.1174e-10
4.73	697.151		0	0	0	0	0	1210.83	0	0	0	1676.61	0	0	0	0	0	0	1151.46	1110.63	0	0	0	0	1210.79	1483.53	0	0	0	2462.72	3004.88	3886.22	0	0	0	1733.32	1000.32	1231.42	7	8.2135e-06
5.47	697.248		2366.12	1842.47	2737.56	0	0	0	3258.29	1608.16	1625.46	0	0	0	2294.16	2042.9	1572.09	0	0	0	2175.97	1508.43	1853.58	0	0	0	2886.92	1765.85	2281.67	0	0	0	1855.46	1226.46	2198.43	0	0	0	4	2.977e-09
2.09	698.199		0	0	0	2303.19	2357.71	2762.68	0	0	0	2146.32	2247.43	1420.81	0	0	0	2540.71	2935.78	2726.08	0	0	0	2148.7	2219.88	2714.45	0	0	0	2571.65	4955.99	2889.06	0	0	0	2372.65	2809.12	3079.63	7	7.3425e-11
2.55	701.195		4448.31	3334.97	3802.55	3520.41	3156.07	2942.67	2756.2	2791.2	3411.98	2718.64	2606.76	2649.81	3226.53	3986.39	3324.54	3293.18	3774.8	3169.63	3282.7	2711.82	2788.62	2436.04	2810.23	2171.2	3667.04	4149.78	3267.54	3140.75	2902.19	2733.39	3175.43	2086.02	2833.86	1997.54	1924.94	1865.52	4	9.3185e-05
2.44	705.166		0	0	0	2663.57	3001.68	3222.68	0	0	0	3380.58	3118.16	2426.27	0	0	0	2743.1	2775.89	3178.41	0	0	0	2443.48	2441.43	2518.97	0	1098.11	0	3082.17	3642.42	3691.44	0	0	0	2521.49	2861.69	3548.96	6	4.0008e-14
2.62	707.122		2524.33	2231.89	2561.64	2508.51	2215	2686.77	2236.51	1872.43	2332.45	2202.82	1952.33	2310.47	2269.88	2823.24	3082.39	3216.57	3719.73	3472.66	2803.93	2598.39	2686.78	3311.91	2750.69	3000.26	2648.54	2992.35	2344.87	2299.54	1862.99	2461.23	2106.56	1704.3	1847.36	2058.87	1729.32	1500.83	4	5.0961e-06
4.91	710.114		1090.16	0	1155.46	1084.04	1441.39	1634.16	2563.59	1199.17	3054.8	1442.02	1171.23	2643.44	3110.93	2924.44	5242.8	2745.46	2117.63	1734.76	3882.29	2291.37	3890.68	4071.28	2941.14	2068.85	0	1283.28	0	1299.31	1028.92	1176.52	0	0	1278.54	1013.82	0	0	3	9.2742e-05
1.83	713.225		0	0	0	1192.01	1470.64	2044.7	0	0	0	1490.35	1363	0	0	0	0	1254.09	1493.33	2646.15	0	0	0	0	1008.61	2876.6	0	0	0	3653.08	3208.46	5908.84	0	0	0	1728.84	1863.93	4020.49	7	1.4396e-05
1.83	713.226		0	0	0	5870.8	5491.52	7663.39	0	0	0	6023.66	5098.31	2730.1	0	0	0	5431.63	5731.59	8694.05	0	0	0	2046.01	3307.67	6373.72	0	0	0	8743.8	9952.76	11103.1	0	0	0	5025.85	6339.07	8087.99	7	2.6255e-10
4.31	718.115		16920.2	17142.9	16561.5	26234.3	25036.4	22143.5	23170.5	22363.5	20447.4	21242.9	22953	21700.8	17751.8	14956.6	10879.3	23506.7	23575.6	24103.3	19529.9	23097.9	20880.6	20666.4	23438.7	22341.2	18794.2	20423.7	19320.3	22315.6	22879.1	23213.3	21582.5	24251.7	20632.2	22777	22238.1	23601.4	5	4.5257e-06
4.23	718.168		0	0	0	4106.05	6178.59	6620.84	0	0	0	5927.75	6131.74	4322.66	0	0	0	4906.09	6578.35	9054.49	1174.83	0	0	4075.59	5855.31	9223.66	0	0	1040.25	7469.27	7926.37	8451.41	0	0	1069.49	6993.07	6202.12	7715.4	6	9.5247e-10
2.92	724.22		0	0	0	3740.2	5854.44	4622.34	0	0	0	1769.73	1028.88	2665.38	0	0	0	4106.15	5041.44	2460.94	0	0	0	5600.18	2087.08	2969.61	0	0	0	4511.53	3653.16	3437.15	0	0	0	0	2330.09	2741.68	6	3.488e-07
2.95	728.24		0	0	0	2671.21	2618.85	2516.59	0	0	0	2064.69	1762.73	2347.77	0	0	0	2454.09	2470.41	2266.86	0	0	0	2324.28	2337.15	2286.43	1323.61	2241.16	1799.33	3042.18	2379.14	1568.67	2887.45	0	2141.1	1977.52	3070.57	1682.27	6	1.1233e-06
4.11	728.323		2516.38	1318.97	1881.16	1622.5	1212.77	1770.9	2081.97	1029.75	1141.23	0	0	0	2376.2	2902.87	3909.48	1692.93	1826.94	1382.56	2795.34	2838.3	3067.67	1982.46	1320.12	1370.23	2399.56	1799.07	1451.64	1197.4	0	0	1753.42	1235.1	1523.02	1310.77	0	0	4	3.8676e-06
4.31	733.07		7968.4	8377.62	7643.57	10727.2	11321.4	9679.35	11594	11058.1	8813.71	10245.5	10898.1	10346.2	7143.49	6750.79	4230.53	9557.6	10171.5	10267.3	8824.24	10115	8945.31	8952.06	9862.45	9988.2	9020.47	8769.17	8964.71	9915.3	10132.9	9911.69	9686.31	12352.7	10087.5	11051.1	10150.9	11842	5	4.9498e-05
3.55	739.225		0	0	0	1518.14	1537.48	1858.26	0	0	0	2025.74	1892.22	1628.86	0	0	0	1339.06	1841.64	1546.89	0	0	0	1181.54	1635.63	1290.77	0	0	0	2160.44	2266.85	2453.65	0	0	0	1966.58	1604.28	1647.2	7	2.5761e-16
3.55	739.226		0	0	0	4701.7	4257.11	4288.46	0	0	0	5685.08	4524.29	3316.11	0	0	0	3631.36	4321.77	4854.72	0	0	0	2805.28	4183.47	4383.79	0	1186.17	0	5633.51	6528.27	6600.85	0	0	0	5064.21	3885.75	4732.19	7	2.1313e-13
4.2	740.265		1718.01	1912.08	1833.72	1951.99	1941.25	1412.29	1738.7	1580.48	1544.23	1021.9	1213.07	1450.84	2938.97	2826.99	1920.14	2459.4	1594.73	1644.19	2468.38	3190.17	2572.8	1839.15	1468.14	1073.74	2283.85	1794.03	2364.54	0	0	0	1782.93	1202.24	1640.55	1031.07	1348.41	1022.42	4	1.5078e-07
2.63	741.156		0	0	0	3557.1	3429.08	3587.9	0	0	0	5102.91	3513.45	2657.52	0	0	0	2918.21	3536.22	3529.07	0	0	0	2139.53	3117.52	3267.56	0	0	0	4231.28	5369.61	4647.57	0	0	0	4744.44	3506.68	3135.88	7	4.2212e-12
3.58	745.243		2121.67	1684.95	1515.06	2299.42	1740.44	2393.32	2808.18	2612.87	2571.69	2744.86	2906.36	3181.83	1626.35	1927.58	2044.13	2421.75	2689.74	1933.98	2563.13	2749.1	2173.11	3111.18	2680.19	2368.54	2266.36	3338.46	2358.19	1745.31	1756.76	1353.42	4466.8	4110.1	4230.47	2520.8	2729.7	1428.38	4	3.2207e-06
2.08	746.133		2658.96	1685.65	1958.3	9449.52	11104.2	10267.5	5322.92	3226.53	4545.79	10128.5	8004.88	8026.71	1186.01	1729.85	0	10430.8	6269.72	8625.18	2681.47	1257.77	1782.02	8025.87	6395.99	3556.37	2033.89	5695.62	2616.7	7679.12	12567.6	7362.61	3721.6	1452.15	4893.32	3446.36	10811.6	8117.82	6	2.0203e-05
4.42	746.316		3282.81	4142.55	3854.76	23701.9	24371.1	39654.4	4329.23	1880.16	3225.84	38275.1	24983.4	20792.2	2909.83	2243.91	3625.37	25614.6	24357.8	28731.8	4924.6	3734.26	3822.63	20867.3	27364.3	20664.4	3133.59	5375.03	2531.25	31900.8	46490	57153.3	2801.9	2019.23	3446.95	58646.2	38413.2	34553.9	7	1.5221e-08
4.41	746.316		0	0	0	1408.79	1432.98	2521.02	0	0	0	2110.68	1739.49	1478.86	0	0	0	1587.88	1295.51	1858.23	0	0	0	1375.3	1880.78	1089.44	0	0	0	1919.05	3079.39	3887.68	0	0	0	4194.97	3035.32	2769.54	7	1.7487e-09
4.66	746.316		0	0	0	2598.82	2545.15	3215.97	0	0	0	3535.95	1993.71	1836.89	0	0	0	3076.78	2601.73	1812.11	0	0	0	2318.55	2776.5	2708.73	0	0	0	3719.85	3895.5	2670.69	0	0	0	2536.62	3062.9	1839.71	6	8.0957e-11
1.51	758.19		0	0	0	0	0	0	1273.29	1128.35	1951.81	2494.08	1538.69	1864.08	0	0	0	0	0	0	1854.53	1892.42	2207.63	2833.33	2592.15	1444.38	0	0	0	0	0	0	1845.93	1286.59	1891.39	2347.78	2196.55	1645.14	2	2.1146e-10
2.66	759.164		0	0	0	3386.31	1923.35	2897.1	1312.4	0	0	1895.17	2042.4	2467.12	0	0	0	3592.58	2769.37	2541	0	0	0	2958.66	2116.85	1760.79	0	1710.96	1058.3	3223.65	3112.01	1542.1	1072.78	0	1449.28	1479.63	2695.76	1523.59	6	3.9113e-06
3.48	764.283		0	0	0	1866.21	2011.3	1673.8	0	0	0	1968.22	2757.79	1874.38	0	0	0	1954.55	1255.73	1377.86	0	0	0	1152.33	1709.26	1357.02	0	0	0	2313.97	1658.33	1849.19	0	0	0	4130.52	2992.43	2214.79	7	1.669e-10
4.23	770.378		0	0	0	3060.45	3084.06	3701.35	0	0	0	2788.98	2049.48	2443.39	0	0	0	4176.16	2598.08	3137.48	0	0	0	3072.31	3456.1	3494.33	0	0	0	5113.7	4004.81	3453.88	0	0	0	3441.4	3673.76	2986.19	6	1.0395e-13
4.41	770.378		0	0	0	7632.92	7565.33	10179.8	1860.77	0	0	6984.83	5408.12	6211.83	0	0	0	11452.6	8312.98	8440.12	1847.9	1086.08	1270.38	9433.25	10651.3	8507.06	0	1587.33	0	11958.8	9030.22	10684.9	1467.41	0	1635.38	9842.64	8232.95	8066.69	6	5.443e-13
3.34	772.244		16462.4	9962.14	21523.7	31696.2	54476.8	53543	42835.3	19850.2	33147.1	35528	33928.3	57204.7	98683.9	50820.6	102543	65555.2	69316.5	63699.4	100638	50486.3	85146.5	47375.9	58890.7	45627.2	18822.6	16888.2	15886.3	47315	46168.4	52751.7	14071.4	9389.75	15370.3	43779	31594.5	35165	3	9.5129e-06
4.46	784.393		0	0	0	2009.21	1235.3	1813.02	0	0	0	1740.38	1375.55	1067.19	0	0	0	3817.6	3426.93	2900	0	0	0	3701.72	3134.94	3030.91	0	0	0	3925.07	2555.4	2274.03	0	0	0	2244.45	2064.09	1326.14	6	4.6391e-12
4.64	792.321		7599.12	5820.06	4189.44	32212.4	34508.5	41856.2	7998.12	4423.79	5574.8	43458.1	28277.1	27603.5	5675.84	7669.81	8295.87	47598.3	38010	28997.2	7969.94	6055.22	8941.8	34673.4	37010.3	36543	6876.53	8444.86	7506.81	51082.9	51302.8	39363.7	7152.65	5168.32	7120.21	28175.9	47214.5	27488.3	6	9.8112e-10
4.66	792.322		17897.3	13739.4	11760.9	74215.5	85892.3	98072.7	18293	10813.7	12605.7	87837.3	54489.5	53190.8	15362.3	19434.9	19324.8	110614	77499.4	64587.7	18185.2	14699.2	20707.4	71035.8	76751.1	76433.6	17052.1	21060.5	18436.6	115753	110229	85120.2	13972.4	12094.6	16852.2	58378	90032.4	58106.4	6	1.0267e-09
4.04	798.331		5497.46	3685.64	4195.91	4501.81	3866.91	4645.56	7621.22	5510.18	5511.74	3299.39	3375.19	4272.42	5837.57	6614.94	6610.49	5835.13	5223.72	4741.13	6734.75	7721	8003.08	6518.54	6220.33	5276.09	5897.38	6485.19	5823.85	4193.79	3951.82	3471.45	6356.54	5281.15	6264.08	4723.9	6158.67	4650.52	4	2.0132e-05
4.05	798.333		9513.83	6796.71	7994.36	7356.75	6331.12	7535.38	11780.7	8746.27	8084.1	4644.16	5597.65	6407.84	10881.1	12039.1	12517	9357.86	8825.8	7617.28	12373.2	13521.4	12170.2	9498.79	9374.33	8446.41	10274.1	11454.6	9053.88	7984.73	5943.66	4653.17	10467.2	7992.81	9913.72	6820.61	7670.08	6223.85	4	2.8758e-06
4.91	804.321		0	0	0	1692.01	2390.68	3362.61	0	0	0	3089.35	2572.94	2035.9	0	0	0	2989.95	2056.98	2840.68	0	0	0	2380	2865.52	3037.82	0	0	0	3847.78	4061.94	5909.88	0	0	0	5505.4	3722.22	4705.44	7	3.649e-11
4.94	804.322		1530.05	1221.31	1122.75	13985.8	16745.1	26992.6	2023.39	0	1324.08	20514.7	13405.6	14473.4	1817.46	1605.19	5394.93	20469.1	20014.2	23250.2	4161.16	1097.38	2292.35	25693.3	23406.3	24202.8	1008.76	1316.04	1359.34	31520.3	25281.7	44838.5	1289.85	0	1083.36	40744.2	22756.5	25908.5	7	4.7217e-09
2.88	806.151		1301.72	0	0	7461.93	9518.77	8696.37	1749.52	1048.08	1087.05	6895.87	7298.08	6288.52	0	1092.49	1017.1	8332.96	10584.4	12213.5	1166.56	1766.37	1225.96	7086.43	11723.7	14421	1140.21	0	1428.78	8765.54	11274.4	10262.5	1090.57	0	0	10124.3	9763.09	13389.8	6	1.7419e-10
4.83	806.336		2917.69	2056.51	2194.4	18989	21265.8	28364.7	4164.89	2533.24	2627.48	18000.5	15997.8	17939.5	2884.71	4105.86	9745.1	32856.4	20532.2	23323.2	7604.66	2415.24	4877.37	24424.5	23708.3	26384.2	2168.89	3137.7	3581.49	34896	27318.7	18951.9	2511.43	838.119	2347.63	6816.69	27885.2	18242.1	6	1.8245e-07
4.87	806.337		13921.6	10070.6	8178.02	75399.1	78263.3	105485	16511.8	8270.23	11980.2	65465.6	53992	64432.2	14123.9	18005	40866.3	154573	78670.5	86234.1	30906.9	13360.7	24803.9	101929	90972.6	103874	12481.3	12718.4	12828.9	147859	96605.9	64397.1	10491	4566.03	12196.8	33724.6	125636	69356.6	6	1.0711e-05
4.84	806.337		6748.67	5042.73	3449.96	32701.3	35419.4	50132.4	9462.45	5226.74	6280.41	31252	28931.1	33557.3	6913.25	7909.62	18493.3	71751.9	36575.3	41726.3	17510.4	6254.69	11915.5	56982.4	45117.6	59956.2	4872	5809.42	5744.13	63676.4	48156.3	32411.8	5975.75	3815.45	6067.22	16897.8	67574.6	37408.1	6	8.665e-06
4.64	814.302		1268.57	0	0	4142.18	4735.42	4785.98	0	0	0	5397.38	3978.97	3737.75	0	0	1109.17	5454.14	4607.15	3730.18	1255.15	0	1385.12	4221.73	4185.38	3866.11	0	1002.62	1154.91	5964.09	5841.51	4352.21	0	0	0	3873.98	5559.85	3681.83	6	1.2068e-10
2.89	816.164		10167.2	9146.12	10295.2	9384.23	9376.98	9477.15	9739.16	9495.17	9485.46	8444.05	9473.5	8472.19	10437.8	9691.45	9575.74	9531.69	9193.73	9047.01	10243.5	9948.27	10076	9386.85	8762.29	8082.22	9478.56	9682.7	10237.8	8146.45	8988.92	7784.58	8087.35	7435.09	8262.45	7986.75	7218.78	7617.17	4	3.9156e-06
4.47	822.331		0	0	0	1230.44	3373.63	4173.94	0	0	0	3158.11	3333.31	4633.56	0	0	1756.37	1956.68	3774.61	3464.39	2100.32	0	1503.14	3751.83	4529.85	3723.5	0	0	0	3127.22	3326.01	6049.76	0	0	0	7268.47	4914.48	6442.44	7	1.1404e-07
4.65	822.331		0	0	0	1458.97	1714.32	2035.52	0	0	0	1807.38	1521.63	1497.23	0	0	0	1550.13	1337.78	1604.16	0	0	0	1763.6	1840.97	1770.2	0	0	0	2690.18	2633.2	2118.68	0	0	0	2623.35	1884.21	1567.66	7	4.8096e-14
4.48	822.331		0	0	1057.86	1173.21	3280.9	3857.96	0	0	0	3052.34	2743.05	3433.14	0	0	1650.56	1463.37	3406.02	3529.56	2148.67	0	1463.81	3026.08	4176.96	3117.11	0	0	0	3220.19	3018.53	5108.97	0	0	0	5574.51	3883.35	4591	7	7.4835e-07
2.65	823.236		0	0	0	0	0	0	0	0	0	3850.46	2134.15	2527.22	0	0	0	0	0	0	0	0	0	2170.48	2339.48	1485.01	0	0	0	0	0	0	0	0	0	0	0	0	1	9.6454e-11
4.84	828.318		0	0	0	1830.91	2328.94	2703.17	0	0	0	1972.15	1964.79	2138.72	0	0	0	4247.74	2417.94	2444.54	0	0	0	3150.89	2754.84	3280.12	0	0	0	2971.02	2726.59	1458.17	0	0	0	0	4153.28	2145.28	6	5.4637e-06
4.74	836.347		0	0	0	0	2521.35	2910.25	0	0	0	1371.47	1754.93	2644.51	0	0	1833.97	1557.92	2257.55	3034.02	2071.39	0	1055.07	2089.13	3642.44	1901.15	0	0	0	1877.34	1937.34	3706.95	0	0	0	4800.98	3161.17	3843.16	7	6.2952e-05
4.27	839.248		0	0	0	2241.25	2342.63	2761.94	0	0	0	3428.7	2026.21	2408.77	0	0	0	2235.43	2220.49	2956.76	0	0	0	1349.5	2214.68	1310.5	0	0	0	2643.16	2532.12	2160.42	0	0	0	1714.48	2227.04	1767.84	6	4.8077e-12
4.87	844.296		0	0	0	2529.11	2490.2	3646.19	0	0	0	2321.21	1999.1	2027.94	0	0	1001.29	4534.26	3066.93	3377.62	0	0	0	3461.84	3372.49	3665.73	0	0	0	4673.54	3506.77	2526.05	0	0	0	1311.45	4016.67	2439.44	6	4.5163e-09
4.66	845.234		0	0	0	2456.9	2434.65	2778.18	0	0	0	2285.81	1757.9	1636.47	0	0	0	3225.42	2242.4	2348.1	0	0	0	1578.87	2606.4	2221.28	0	0	0	3014.85	3165.96	2150.72	0	0	0	2051.9	2495.59	2089.39	6	5.932e-13
3.95	845.237		0	0	0	2431.31	2159.4	2504.57	0	0	1148.29	3475.53	2036.91	2482.62	0	0	2238.19	3044.26	3371.91	2336.44	0	0	0	5189.89	2661.99	2334.3	0	1495.96	0	2922.65	5052.98	3502.21	0	0	0	2399.84	1901.28	1571.78	6	6.1803e-06
0.61	846.285		0	0	0	0	0	0	0	1040.28	1299.75	0	0	0	5827.43	2613.13	8172.03	2193.58	0	0	12024.5	7291.59	12904.2	2976.41	0	0	0	0	0	0	0	0	0	0	0	0	0	0	3	3.5408e-08
3.49	856.16		0	0	0	2227.4	3274.49	3236.23	0	0	0	3326.41	3077.71	2350.62	0	0	0	2669.74	2887.77	3389.16	0	0	0	2261.98	2868.73	3889.94	0	0	0	3539.98	4021.98	4278.33	0	0	0	4187.27	3459.77	4528.47	7	2.3277e-13
2.05	859.241		0	0	0	0	0	0	0	0	0	2064.42	1735.55	0	0	0	0	0	0	0	0	0	0	2137.28	2192.86	2230.97	0	0	0	0	0	0	0	0	0	0	0	0	1	2.1804e-07
4.33	860.272		4673.45	2882.25	4078.6	3534.56	3601.35	4145.64	3425.41	2865.62	4147.2	3134.68	2871.29	3090.1	5797.54	5460	6969.53	4353.94	4295.71	3684.59	5100.5	3474.95	4567.63	3751.95	3173.65	2658.34	3542.73	3050.77	4016.15	2988.24	3110.02	2770.99	1837.69	2050.33	2493.89	2787.43	3233.49	2328.19	4	8.2135e-06
3.49	876.186		13235.6	10675	12525.4	10935.4	10915.3	10641.7	11846.5	10895	13126.7	9265.18	8745.84	8584.17	13678	13215.3	13163.2	9562.13	11515.7	12045.6	14068.9	14390.3	13352.3	10538.3	9266.36	10295.1	13814.4	13303.3	12836	10551.2	10881.8	11236.1	11017.7	11527.4	10281.4	7775.53	7752.88	9054.44	4	7.8811e-08
2.45	878.233		2354.06	1909.52	3755.07	0	0	0	2431.12	2759.15	5969.52	0	0	1477.85	2818.32	3075.96	6536.81	0	0	0	4488.92	2545.33	3517.62	1220.63	0	0	2125.42	1876.64	1877.17	0	0	0	1504.86	0	1830.8	0	0	0	3	4.2325e-05
4.22	884.23		0	0	0	6728.8	8894.12	10643.5	0	0	0	8774.73	9030.7	6929.41	0	0	0	9952.18	12633.7	11783.5	0	0	0	7790.52	12449.9	19245.8	0	0	0	11755.3	9552.59	10794.7	0	0	0	8490.9	6924.17	6842.6	6	1.3479e-09
2.44	887.276		0	0	0	2308.58	3468.77	3442.58	0	0	0	3662.3	3157.07	2255.12	0	0	0	2432.35	2743.56	4692.87	0	0	0	2297.51	2504.91	2725.82	0	0	0	3459.55	4859.05	5214.03	0	0	0	2652.03	2931.11	3379.93	7	1.008e-10
3.58	897.267		3125.78	1845.02	1659.91	8509.43	8975.13	7870.14	3804.28	3262.18	5468.36	7132.37	7875.29	7839.17	1665.46	2071.82	2252.18	8705.92	9157.01	9345.38	4730.24	2694.6	3156.18	6940.19	8308.34	6054.59	3153.84	5471.16	3761.48	6490.86	7248.53	7072.77	4580.24	2154.44	5545.52	5694.41	5972.14	5499.02	5	5.328e-09
2.62	906.206		1662.18	1278.67	1091.2	5059.15	4597.3	6518.43	2820.88	2741.5	2760.02	5879.53	4961.86	4925.11	0	0	0	5747.6	4838.63	5145.24	1283.1	1077.44	1150.64	4376.53	4781.62	5118.88	1876.36	4158.07	2500.76	5882.18	6411.39	4798.68	3823.82	2582.96	4347.61	3089.43	7440.04	5609.01	5	1.8043e-07
2.91	918.103		27841.6	28258.4	22321.3	26671.9	25227.9	25559.8	29618.1	30399.7	29713.2	26443.7	28842.6	25060.2	24138.6	24652.4	24009.7	22438.5	23952.6	24087.6	26794.5	28423.9	28657	22495.3	25394.2	26057.8	25361.2	26912.4	29659.8	26872.4	26839.7	27553.5	31319.1	32140.2	31601.7	27792.3	26806.7	28744.3	4	7.9125e-05
3.49	921.003		13324.6	5582.7	11113.4	11191	10869	13788.3	11392.6	8870.92	16017.7	9819.92	8132.71	5783.14	16942.3	17389.8	23334.7	9508.45	13223.9	14577.4	23012.1	19210	19490.4	15444.4	8701.81	10704.4	16647	15722	14093.1	10238.2	14952.8	13941.5	9559.14	9511.46	8875.75	4415.42	5807.1	8900.02	4	5.3107e-05
2.77	922.234		0	0	0	1985.68	2153.37	2751.05	0	0	0	2548.96	2629.28	3339.04	0	0	0	3433.91	2647.45	1973.5	0	0	0	2619.42	2045.46	1253.24	0	0	0	0	0	0	0	0	0	0	0	0	6	1.3315e-11
4.38	936.35		1595.25	1742.1	1719.17	9381.63	9329.44	8592.14	4818.83	1466.49	1582.76	7217.25	7124.15	8777.95	0	0	1599.92	8311.76	5607.75	5419.79	1791.42	0	0	9508.27	7577.98	6784.43	1058.75	3313.81	1251.14	7405.28	6748.46	5248.1	1860.65	1577.08	2426.99	6298.33	8662.08	7907.7	6	1.2571e-09
4.12	942.349		1233.41	0	1302.84	0	0	0	1518.78	0	1004.7	0	0	0	2128.09	2402.43	4200.21	1641.29	1213.76	1236.73	2751.03	1836.4	2408.8	1322.35	0	0	1420.96	1391.8	1247.14	0	0	0	1016.98	0	0	0	0	0	3	9.7135e-06
2.05	943.36		0	0	0	0	0	0	1154.16	0	1322.01	2441.16	1961.09	2642.1	0	0	0	0	0	0	1352.65	0	0	2353.16	2415.38	2153.26	0	0	0	0	0	0	0	0	0	0	0	0	1	3.2482e-09
2.77	944.216		0	0	0	3383.5	3754.39	3721.64	0	0	0	3914.91	3632.17	4582.28	0	0	0	4613.63	3576.52	2997.11	0	0	0	4333.87	3459.01	3021.88	0	0	0	1510.63	1335.87	1678.19	0	0	0	1184.02	1173.94	0	6	2.6268e-13
3.96	953.258		0	0	0	2321.65	1637.8	2056.36	0	0	0	1805.77	1176.24	1244.63	0	0	0	1720.73	1435	1142.76	0	0	0	1722.62	1194.95	1970.24	0	0	0	2451.06	2372.84	2347.7	0	0	0	1409.53	1909.46	1991.32	7	2.6751e-13
2.06	965.343		0	0	0	0	0	0	2378.11	2168.92	1913.44	1970.32	2371.06	2792.83	0	0	0	0	0	0	2282.38	1529.48	0	2389.3	2401.2	2580.14	0	0	0	0	0	0	0	0	0	0	0	0	1	1.1373e-09
2.02	970.528		0	0	0	0	0	0	0	0	1450.23	2185.89	2036.01	2381.99	0	0	0	0	0	0	1034.13	0	0	2449.47	2789.03	2188	0	0	0	0	0	0	0	0	0	0	0	0	1	1.5907e-09
3.49	973.169		7251.63	4630.99	6025.71	5491.56	5738.34	5735.99	6773.34	5511.79	7302.64	4663.34	4767.68	4111.26	7164.67	7182.78	7778.22	5229.93	6125.79	5918.42	7984.24	7923.27	7403.97	5570.22	5378.93	5997.67	7264.5	6493.97	6734.24	5422.8	5424.36	5406.17	5369.13	6610.18	5076.43	3968.24	3869.88	4661.29	4	9.3691e-06
3.5	977.238		1092.1	1151.43	0	11328.8	9513.97	11324	2271.62	2243.83	3805.27	10536.7	7407.95	7415.17	0	0	0	9339.99	9885.39	9868.18	1148.27	0	0	7708.82	7505.95	12902	1929.86	6084.74	2729.75	14451.4	13180.3	13144.7	3726.09	3338.2	4814.19	10902.8	17921.6	14478.4	7	3.3925e-10
3.49	978.124		19245.2	15285.9	17130.2	15807.3	16951.1	16872.7	20090.8	19446.3	20550.6	15767.6	16102.6	15195.3	16983.6	18135	17878.5	15939.2	17370.2	17438.1	21153.1	21605.8	20214.6	16614.9	16371.4	17309.7	19909.6	18260.1	19531	16371.4	16504.2	16809.3	18242.9	19936.2	17917.5	14234.5	14250.5	17246.4	4	8.4978e-06
2.02	992.511		0	0	0	0	0	0	2395.12	2367.38	2677.53	2760.02	2620.09	3213.67	0	0	0	0	0	0	2203.74	1261.18	1340.21	2964.16	3491.72	3094.85	0	0	0	0	0	0	0	0	0	0	0	0	1	1.6302e-16
1.01	1018.97		5138.34	4488.65	4343.88	5153.9	5549.17	5081.74	6791.61	7217.03	7262.06	7421.21	6892.29	5841.01	4357.13	5318.63	5402.57	6026.85	5811.45	5050.92	7495.79	6457.12	8541.73	7088.09	6664.83	8423.86	5106.86	4899.35	5048.98	6748.86	5654.77	6134.95	6645.13	7655.15	7104.49	6761.24	7185.35	7498.01	5	8.1351e-06
1.24	1039.03		4757.23	2659.34	3782.79	5927.3	6822.76	7721.9	5729.87	4929.39	6267.04	6355.07	5780.68	6116.92	5620.58	4261.24	7386.1	7877.64	8127.67	7283.14	6225.37	4834.25	5933.17	9910.85	6615.04	8627.06	3310.99	3991.1	3664.88	7928.27	7572.81	7818.81	4062.07	2238.05	3372.71	7402.09	7829.92	9646.5	5	2.4926e-06
4.7	1059.03		1010.6	0	0	4768.38	5508.36	6825.04	5028.5	2926.66	6366.61	4783.64	6121.36	5872.47	1007.87	1093.04	1678.65	6329.1	6556.24	6131.32	6262.96	3541.29	5321.58	7147.77	6335.31	8281.18	1235.45	4392.89	1929.27	12101.6	7492.03	8836.1	6581.93	3032.19	6069.82	7768.28	8856.14	6480.35	5	1.4786e-06
2.39	1082.91		4054.44	1047.72	3360.92	2805.91	3618.56	3966.07	4072.54	4283.74	6805.92	1797.97	1993.11	4123.66	1086.37	0	1105.42	0	0	0	0	0	0	1057.94	0	0	0	0	0	0	0	0	0	0	0	0	0	0	4	1.9207e-07
1.92	1083.98		4282.72	5070.72	3821.47	19382.8	19475.3	21277.4	4650.55	6697.55	5931.62	19360.6	18687.9	17354.1	2789.45	3790.33	2021.32	21644.2	19655.9	18424.3	3555.75	3341.85	3108.05	20397	19113.8	20167.8	4196.79	10025.3	5224.33	19771.6	20801.9	20851.8	7376.09	4348.84	9698.63	17409.7	20115.9	19983.9	6	1.6365e-14
2.39	1084.9		4057.02	1048.5	3424.7	2897.96	3510.49	3646.75	4109.22	4399.65	7052.41	1799.46	2085.14	4229.63	0	0	0	0	0	0	0	0	1245.87	1083.43	0	0	0	0	0	0	0	0	0	0	0	0	0	0	4	2.208e-07
4.06	1129.02		1124.41	0	0	0	0	1089.56	2241.72	1109.96	2541.32	0	0	1222.61	2447.47	3028.51	2962.29	3038.08	2623.06	2197.55	2969.34	3570.13	4717.96	3135.36	2694.75	2240.61	0	1057.83	0	0	0	0	0	0	0	0	0	0	3	1.474e-08
4.59	1143.04		1146.15	0	1133.91	0	0	1383.73	1844.1	1116.68	2179.51	0	0	0	1940.39	3236.48	2446.92	3162.6	2152.77	2174.33	2929	4071.58	4153.81	3110.05	2856.72	1850.15	0	1116.56	0	0	0	0	0	0	0	0	0	0	3	2.7354e-08
2.91	1172.28		0	0	0	6209.82	8551.27	6722.05	0	0	0	3066.74	1778.48	5031.13	0	0	0	6912.27	8000.93	4366.05	0	0	0	8294.48	4480.7	4702	0	0	0	7242.63	5317.89	4755.78	0	0	0	2064.07	3895.12	4142.81	6	7.2449e-09
4.57	1222.31		7374.17	6962.65	8846.27	6602.41	6605.69	6948.47	6981.59	7218.67	8359.1	5690.86	5815.62	7555.09	10963.4	9031.87	10923.4	7878.19	8664.97	8348.04	11072.4	9125.75	10489.9	8828.49	7255.51	7881.72	6355.88	6796.54	6860.83	6500.38	5229.1	6334.59	5392.24	4005.47	6043.24	5419.82	4247.21	4143.58	4	1.9466e-07
4.27	1261.08		29374.6	27430.8	27791.5	33060.6	34369.6	35307.1	32974.7	36022.2	35153.4	32502.4	36510.5	33262.7	28948.9	29646	30264.6	35615.5	37216	36523.8	35455.9	36205.9	36109.6	34091.4	36510.6	35964.5	30607.1	31265.8	32826.6	35564.5	33746.9	36894.5	36136.3	34773.8	37244.7	35162.5	36011.3	37938.8	5	3.1881e-07
4.25	1261.08		29374.6	27430.8	27429.3	33060.6	33617.5	35307.1	32974.7	36022.2	33986.1	32502.4	36510.5	33262.7	27914.2	29646	30264.6	35615.5	37216	36523.8	34308.4	35373.5	36109.6	34091.4	36510.6	33582.3	29443.1	31265.8	32094.3	33807.2	32573.2	36894.5	36136.3	33889.2	37244.7	34965.6	36011.3	37938.8	5	5.9695e-06
2.58	1342.05		41625.1	40481.3	38950.7	47254.4	50723.5	56041.5	52376.5	57490.6	51718.7	49492	55526.1	52761.7	40491.8	44726.5	45282.7	50426.3	52093	54337.5	56334.5	53739.7	55819	52514	52251.1	54846.4	47885.7	48774.3	47781	55085.6	51984.7	54712.6	53746.4	54116.7	55097.2	54372.3	50292.4	56264.5	5	1.6979e-06
2.63	1342.06		45238.2	41621	40352	52993.5	50954.8	56041.5	52376.5	57490.6	57443.6	54596	50629.8	52075	44854.7	44726.5	45282.7	53010.8	52093	54424.8	52029.8	53739.7	55819	50371.8	51740.6	54846.4	46834.2	48102.3	50692.6	53313.9	54333.6	54712.6	56217.6	54116.7	55097.2	54372.3	55359.2	56264.5	5	1.2769e-07
1	1358.05		24361	24153.1	23201.1	29111	25963.7	28414.4	28981.1	28436.7	27216.1	25284.1	27780.3	27806.9	24573.5	23889.1	25146.9	30213.2	28424.1	29531.9	29437	28051	30906.4	25527.1	25531.8	21752.5	27374.7	27807.2	29451.9	25293.4	26403.1	28463.9	29861	29910.2	30409.3	27139.6	30420.6	29319.7	4	3.8708e-05
2.9	1369.06		44173.3	39504.4	40880.3	49559.4	51218.7	52770.3	51559.9	52545.1	51272.8	52443.3	52247.7	49801.1	42370	42025.8	41082.6	51965	52113.8	52522.1	53565.3	53309.6	53208.6	48788.4	51147	52322.8	45224.4	47025.4	48771.9	50768.5	50380.6	50226.8	44471.5	32127.5	48216.9	53756.8	50867.2	50988.9	5	3.1923e-05
